# Supplementary material for: Validation of Differentially Expressed Immune Biomarkers in Latent and Active Tuberculosis by Real-Time PCR
Source: Front Immunol. 2021 Mar 16;11:612564. doi: 10.3389/fimmu.2020.612564 (PMC8029985; doi:10.3389/fimmu.2020.612564)
Supplement: Supplementary Table S1 — Table 1.1. Details of Patient and Control Samples Table 1.2 Summary of numbers of patients per group and affiliations Table 1.2. Summary of patients or controls recruited per collaborating site used in the study Table 1.3. Number of participants per PREDICT TB LTBI and CNTRLB study groups study groups classified by TST IGRA status and progression to active TB Table 1.4 Gene entities validated in study using Roche Real-time Ready qPCR assays with assay configuration identifiers and ascribed biological function Table 1.5 Summary of the differentially expressed gene entities between the control, latent and active TB disease groups in the study from ANOVA SNK analysis Table 1.6 ROC/AUC values from pairwise comparisons for single biomarkers between control, latent and active TB disease groups Table 1.7 ROC/AUC values from pairwise comparisons for single biomarkers between control and latent TB progressor and non-progressor groups. [file DataSheet_1.zip › Supplementary Table S2.xlsx]

## Sheet: Table 2.1
Group	Population	Utility	Number of Biomarkers	Technology	Year	Signature	Sensitivity and Specificity from Original Study	Reviewed	Diagnostic Accuracy WHO TPP Triage minimum (90% Sensitivity/70% Specificity)	Diagnostic Accuracy WHO TPP Triage optimum (95% Sensitivity/80% Specificity)	Diagnostic Accuracy WHO TPP confirmatory minimum (65% Sensitivity/98% Specificity)
Jacobsen et al	Adults	TB vs LTB vs healthy controls	3	Microarray (PBMCs)	2007	LTF, FCGR1A (CD64), RAB33A/Racgap1	NG	Leong et al	ND	ND	ND
Huang et al		TB vs healthy controls and other diseases	13	Illumina beadchip	2015	AIM2, APP, ARGAP33, BHLHE40, C1QB, CRIPAK, FAM65A, MEF2D, NUGGc, PAGR1, RNA28S5, RNY4, SIGLEC10	average sensitivity 91.86%, specificity 93.48%	Gupta et al,	YES	NO	NO
Laux Da Costa	Adults	distinguish tuberculosis (TB) from other pulmonary diseases (OPD)	5	qPCR	2015	GZMA, GBP5, FCGR1A (CD64)	95% specificity 93% sensitivity	Walzl et al	YES	YES	NO
Roe et al	Adults	TB vs healthy controls	1	Agilent Microarray	2016	BATF2	NG	Gupta et al, Turner et al	at 90% sensitivity, 59∙8% specificity (51∙1–68·0) or 88∙9% sensitivity (77∙8–94∙8) at 70% specificity	at 95% sensitivity, 25∙2% specificity (18∙5–33∙4) or 85∙2% sensitivity (73∙4–92∙3) at 80% specificity	at 65% sensitivity, 85∙8% specificity (78∙7–90∙8) or 53∙7% sensitivity (40∙6–66∙3) at 98% specificity
Roe et al	Adults	TB vs healthy controls	4	Agilent Microarray	2016	CD177, HP, IGHJ, LGALS10	NG	Turner et al	ND	ND	ND
Roe et al	Adults	TB vs healthy controls	5	Agilent Microarray	2016	BATF2, CD177, HP, IGHJ, LGALS10	NG	Turner et al	ND	ND	ND
Roe et al	Adults		3	Agilent Microarray	2020	BATF2, GBP5, SCARF1	NG	Gupta et al, Turner et al	at 90% sensitivity, 74.0% specificity (65.8-80.9) or 90.7% sensitivity (80.1–96.0) at 70% specificity	at 95% sensitivity, 13.4% specificity (8.5–20.4) or 79.6% sensitivity (67.1–88.2) at 80% specificity	at 65% sensitivity, 92.1% specificity (86.1–95.7) or 33.3% sensitivity (22.2–46.6) at 98% specificity
Sweeney et al	Children and Adults	TB vs healthy controls and other diseases	3	Various	2016	GBP5, DUSP3, KLF2	mean sensitivity 0·93, mean specificity 0·97	Gupta et al, Leong et al	at 90% sensitivity, 75.6% specificity (67.4-82.2) or 90.7% sensitivity (80.1–96.0) at 70% specificity	at 95% sensitivity, 54.3% specificity (45.7–62.7) or 88.9% sensitivity (77.8–94.8) at 80% specificity	at 65% sensitivity, 93.7% specificity (88.1–96.8) or 44.4% sensitivity (32–57.6) at 98% specificity
Maertzdorf et al	Adults	TB vs LTB	5	Agilent Microarray	2011	FCGR1B, CD64 (FCGR1A), LTF, GBP5, GZMA	88% sensitivity, 91% specificity	Walzl et al	ND	ND	ND
Maertzdorf et al	Adults	TB vs healthy controls	4	RT-PCR Array (Custom)	2016	GBP1, ID3, P2RY14, IFITM3	average 88% sensitivity, 75% specificity	Walzl et al, Gupta et al, Turner et al, Leong et al	ND	ND	ND
Maertzdorf et al	Adults	TB vs healthy controls	15	RT-PCR Array (Custom)	2016	CNIH4, GBP1, P2RY14, PCNXL2, CD274, FCGR1C, GBP5, S100A8, ID3, DHRS9, FBXL5, FAM26F, BATF2, CD96, FCGR1A	NG	Walzl et al	ND	ND	ND
Maertzdorf et al	Adults	TB vs healthy controls	20	RT-PCR Array (Custom)	2016	GBP1, CNIH4, ID3, P2RY14, IFITM3, PCNXL2, CD274, FCGR1C, GBP5, S100A8, DHRS9, FBXL5, FAM26F, CD96, CASP1, FCGR1A (CD64), S100A9, ANKRD22, RTP4, BATF2, LOC729915	NG	Walzl et al	ND	ND	ND
Rajan et al	Adults	HIV +ve TB vs controls	5	llumina BeadChip array	2019	ACTA2, GBP6, GYG1, MTRF1L, RABL2A	94% sensitivity, 75% specificity	Gupta et al,	YES	NO	NO
Qian et al		TB vs healthy controls and other diseases	17	llumina BeadChip array	2016	GBP1, GCH1, HERC5, HLA-DMA, HLA-DMB, IFITM3, ISG20, MOV10, MT2A, OAS1, PARP9, PSMB9, RARRES3, SAMD9, SCARB2, STAT1, WDFY1	NG	Gupta et al,	ND	ND	ND
Gjøen et al	Children	TB vs healthy controls and other diseases	7	dual-color-Reverse-Transcriptase-Multiplex-Ligation-dependent-Probe-Amplification	2017	GBP5, IFITM1, IFITM3, KIF1B, MMP9, NOD2, TNIP1	91.7% sensitivity, 80.8% specificity		YES	NO	NO
Gjøen et al	Children	TB vs healthy controls and other diseases	10	dual-color-Reverse-Transcriptase-Multiplex-Ligation-dependent-Probe-Amplification	2017	GBP5, IFITM1/3, KIF1B, MMP9, NOD2, TNIP1, IFNG, NLRP1, TAGAP, TGFBR2	91.7% sensitivity, 88.5% specificity		YES	NO	NO
Gliddon et al	Adults	TB vs LTB	3	QuantStudio 3D Digital PCR	2019	FCGR1A, C1QB, ZNF296	95.0% sensitivity, 85.0% specificity	Gupta et al, Turner et al	YES	YES	NO
Gliddon et al	Adults	TB vs LTB	4	QuantStudio 3D Digital PCR	2019	GBP6, TMCC1, PRDM1, ARG1	95.0% sensitivity, 85.0% specificity	Turner et al	YES	YES	NO
Sambarey et al	Adults	TB vs healthy controls and other diseases	10	Microarray (various)	2017	FCGR1A (CD64), HK3, RAB13, RBBP8, IFI44L, TIMM10, BCL6, SMARCD3, CYP4F3, SLPI	NG	Leong et al	ND	ND	ND
Verhagen et al	Children	TB vs LTB vs healthy controls	10	Affymetrix exon arrays	2013	CHRM2, AMPH, SNX17, PIGC, S11P, TAS2R46, STYXL1, HBD, GLDC, ACOT7	78% sensitivity, 100% specificity	ND	NO	NO	YES
de Araujo et al	Adults	TB vs LTB	3	qPCR	2016	NPC2	84.6% sensitivity , 91.7% specificity	Gupta et al,	NO	NO	NO
Leong et al (lasso24)	Adults and Children	TB vs LTB	24	Illumina NextSeq	2018	LNX2, PLEKHA1, LBH, S1PR1, EXD2, METAP1, SIN3A, TMEME63A, HIRIP3, HPS4, VPS29, PPCS, DNAJC1, TXN, PLAC8, SWSAP1, RAB34, WSB2, ANXA5, DAPP1, BATF2, SERPING1, SPTSSA, CPVL	sensitivity 0.9307, specificity 0.9450	ND	YES	NO	NO
Leong et al (PREDICT29)	Adults	TB and household contacts (+/- progression to TB)	29	Illumina HiSeq	2020	SRBD1, ZNF419, SH2D1B, CTSA, GSTA4, AGAP9, MOB3C, WARS, LUC7L, ZNRF1, CIRBP, PRSS53, APOL6, TCN2, MDN1, SNRNP70, SLC3A1, NAGA, SPDYE5, SPSB1, CCDC14, IL31RA, DERA, FUT4, NEIL1, ENO3, CCDC78, HM13, SRBD1	Brazil - average sensitivity 0.742, specificity 0.848, GC6 - average sensitivity 0.558, specificity 0.755	ND	NO	NO	NO
Duffy et al (10)	Various plus Macaque	TB Progression	10	RNAseq	2019	CD160, LAG3, CD36, FCGR1B, CERKL, GBP6, ID3, C1QB, CD40LG, ZDHHC19	80% sensitivity , 82% specificity	Turner et al	NO	NO	NO
Kaforou et al (27)	Adults	TB vs LTB	27	Illumina expression Beadarray	2013	GAS6, ANKRD22, LHFPL2, FCGR1A (CD64), GNG7, C5, C1QC, FLVCR2, CD79A, VAMP5, C4ORF18, FGGR1B, FAM20A, ZNF296, MPO, GB6, CXCR5, GAS6, LOC28744, FCGR1C, CCR6, C1QB, SMARCD3, S100A8, CD79B, DUSP3, FCGR1B	95% sensitivity, 90% specificity	Gupta et al, Turner et al, Leong et al	at 90% sensitivity, 62.2% specificity (53.5-70.2) or 83.3% sensitivity (71.3–91.0) at 70% specificity	at 95% sensitivity, 28.3% specificity (21.2–36.7) or 81.5% sensitivity 69.2–89.6) at 80% specificity	at 65% sensitivity, 92.1% specificity (86.1–95.7) or 31.5% sensitivity (20.7–44.7) at 98% specificity
Kaforou et al (44)	Adults	TB vs OD	44	Illumina expression Beadarray	2013	CYB561, LOC196752, HM13, LHFPL2, PPPDE2, RBM12B, PRDM1, CASC1, CYB561, CALML4, HLA-DPB1, ALDH1A1, EBF1, AAK1, PGA5, RNF19A, HS.131087, SERPING1, MIR1974, IMPA2, GJA9, ORM1, MAP7, BTN3A1, PDK4, RP5-1022P6.2, GBP6, UGP2, CERKL, CREB5, CD74, LOC389386, VPREB3, SEPT4, HS.162734, ARG1, MAK, MAP7, C19ORF12, ALDH1A1, DUSP3, LOC100133800, TMCC1, HM13	93% sensitivity, 88% specificity	Walzl et al, Turner et al	YES	NO	NO
Kaforou et al (53)	Adults	TB vs LTB/OD	53	Illumina expression Beadarray	2013	GAS6, CYB561, ANKRD22, LHFPL2, PPPDE2, FCGR1A (CD64), CASC1, CYB561, IL15, CALML4, ALDH1A1, CREG1, EBF1, GNG7, GBP5, PGA5, RNU4ATAC, IFI27L2, Hs.131087, UHMK1, SIGLEC11, DEFA3, BTN3A1, VPS13B, MIR21, GBP6, UGP2, HEY1, CXCR5, CREB5, DEFA1, CD74, LOC389386, VPREB3, LOC90925, SEPT4, DEFA1B, Hs.162734, FCGR1C, FZD2, MAP7, BLK, COL9A2, POLB, LOC650546, ALDH1A1, DUSP3, FAM26F, SPIB, FCGR1B, TMCC1, OSBP…	91% sensitivity, 82% specificity	Turner et al	YES	NO	NO
Anderson et al 2014 (42 LTBI)	Children	TB, LTB vs healthy controls and other diseases	44	Illumina expression Beadarray	2014	ACTA2, ALKBH7, APOL6, C11ORF2, C20ORF201, C21ORF57, C8ORF55, CARD16, CLIP1, CRIP2, DEFA1, DEFA1B, DEFA3, DGCR6, DNAJC30, E4F1, FBLN5, GBP5, GBP6, GNG3, HS.538100, IMPDH2, KLHL28, LCMT1, LGTN, LOC389816, LOC400759, LRRN3, MFGE8, NDRG2, NME3, NOG, PASK, PASK, PHF17, RAP1A, SIVA, SNHG7, TGIF1, U2AF1L4, UBA52	95.0 % sensitivity, 95.45% specificity	Gupta et al, Turner et al	YES	YES	NO
Anderson et al 2014 (51 TB/OD)	Children	TB, LTB vs healthy controls and other diseases	51	Illumina expression Beadarray	2014	ALAS2, ALDH1A1, C1QB, C20ORF103, C3HC4, CAST, CCDC52, CD226, CD79A, CDKN1C, CEACAM1, CYB561, CYB561, DEFA1, F2RL1, FER1L3, FRMD3, GBP3, GBP5, GBP6, GRAMD1B, HLA-DRB1, HLA-DRB5, HLA-DRB6, HPSE, HS.106234, HS.171481, JUP, KCNJ15, KIFC3, KLHDC8B, KREMEN1, LOC389386, LOC389386, LOC642678, LOC647460, LOC649210, LOC653778, MIR1974, NCF1B, OSBPL10, PDCD1LG2, SCGB3A1, SEMA6B, SIGLEC14, SMARCD3, SNORD8, T…	82.9% sensitivity, 82.8% specificity	Turner et al	NO	NO	NO
Berry et al (86)	Adults	TB vs LTB vs healthy controls	86	Illumina expression Beadarray	2010	SEPT1, AGMAT, ANKRD13A, ATG3, ATP1B3, ATP6V0E1, ATP6V0E1, BRSK1, C20orf24, C20orf24, C4orf34, C9orf109, C9orf127, CALCOCO2, CAPS, CASP4, CCR2, CCR7, CD74, CHI3L2, CLEC1A, DBI, DEPDC5, DHRS9DMXL2, EFR3A, EIF4E3, EPB41L3, FCRL3, FER1L3, GLRX, GSTK1, HLA-F, KIAA1632, KPNB1, LACTB, LOC149448, LOC284701, LOC391811, LOC440348, LOC644086, LRRC37A4, LYSMD2, MCL1, MRPL44, MS4A6A, MTHFD2, NAT1, NFKBIB, NPC…	Sensitivity 0.9394, specificity 0.9356	Walzl et al, Leong et al	YES	NO	NO
Bloom et al (144)	Adults	TB vs healthy controls and other diseases (cancer, sarcoid, pneumonia)	144	Illumina expression Beadarray	2013	C1QB, LOC100133565, TDRD9, ABCA2, SMARCD3, CACNA1E, HP, NTN3, LOC100008589, CARD17, LOC441763, ERLIN1, SLPI, SLC26A8, AIM2, INCA, OPLAH, LPCAT2, SEPT4, DISC1, ZFP91, UBE2J2, KREMEN1, ALPL, LOC100008589, KCNJ15, C19orf59, FCGR1A, SPATA13, ADM, CDK5RAP2, SNORA73B, TncRNA, PPAP2C, IFITM3, FCGR1B, JMJD6, HIST1H3D, LMNB1, S100A12, FCGR1C, LOC653591, LOC100132394, SLC26A8, ANXA3, NLRC4, LILRA6 , LOC653…	82% sensitivity, 91% specificity	Walzl et al, Leong et al	YES	NO	NO
Bloom et al (50 x 4)	Adults	TB vs healthy controls and other diseases (cancer, sarcoid, pneumonia)	50 top expressed genes for each disease condition	Illumina expression Beadarray	2013	Table 2.2'!A1			ND	ND	ND
Berry et al (393)	Adults	TB vs LTB vs healthy controls	393	Illumina expression Beadarray	2010	Table 2.3'!A1	Sensitivity 0.9263, specificity 0.9481	Walzl et al	YES	NO	NO
Penn-Nicholson et al (RISK6)	Various cohorts of Adults and Adolescents	TB, LTB vs healthy controls and other diseases	6	Fluidigm Gene Expression chips	2020	TRMT2A, SERPING1, GBP2, FCGR1B, SDR39U1, TUBGCP6	GC6–74 - 50 % sensitivity, Specificity ≥ 75%, ACS (discovery) - 82.8% sensitivity, Specificity ≥ 75%		NO	NO	NO
Zak ( ACS COR 16)	Adolescents	predict onset of TB	16	Whole peripheral blood/sequencing	2016	GBP2, FCGR1A, FCGR1B, GBP5, STAT1, SERPING1, ANKRD22, BATF2, GBP1, APOL1, TRAFD1, SCARF1, SEPT4, TAP1, ETV7, GBP4	sensitivity 66·1% (95% CI 63·2-68·9) specificity 80·6% (79·2-82·0) & sensitivity 53·7% (42·6-64·3) specificity 82·8% (76·7-86)	Gupta et al, Walzl et al, Leong et al	NO	NO	NO
Singhania et al	Adults	TB vs LTB	20	Illumina HiSeq	2018	APOL4, ARHGEF9, ARNTL2, BACH2, BDH1, CCDC120, COL4A4, CTSB, ICAM1, KCNC4, LIMK1, PAIP2B, SCARF1, SMYD5, SPHK1, TMEM25, TRAF4, TRIM47, USP54, VEGFB	99-100% sensitivity./specificity	Gupta et al,	YES	YES	YES
Singhania et al	Adults	TB vs LTB with and without outliers	70	Illumina HiSeq	2018	Table 2.4'!A1	NG		ND	ND	ND
Suliman	Adolescents	TB vs healthy controls progression	4	RNAseq	2018	GAS6, SEPT4, CD1C, BLK	at sensitivities of 81%, 71%, 62%, and 50%, the panel achieved specificities of 34%, 52%, 63%, and 77%, respectively	Gupta et al,	NO	NO	NO
Suliman	Adolescents	TB vs healthy controls progression	2	RNAseq	2018	C1QC, TRAV27	NG	Gupta et al,	ND	ND	ND
Walter et al	Adults	TB vs pneumonia	47	Agilent Microarray	2016	LIPN, CCNA1, PGM5, LOC149837, SNORA9, IER3, IER3, TAS2R39, SNORD36B, FCGR2B, MTHFD1L, MTHFD1L, SNORA5C, HSPE1, SNRPD2, SNORD116-12, PIPSL, C4orf39, USP17L2, OR9Q1, PAPD5, INHBE, HECW1, CWH43, MAP6D1, HLA-G, CHFR, MIRLET7F2, GOLGA8DP, FAT4, C19orf25, CDKN2A, BTBD9, HLA-F, HLA-F, HLA-F, GOLGA8IP, LINGO2, TEC, PLCXD2, GOLGA8IP, CLEC7A, PRDM1, CYB561, TAPBPL, C2orf46, GBP5	ePAT training set - 89.8% sensitivity , 87.9% specificity, Test set - 100% sensitivity, 80% Specificity		YES	YES	NO
Walter et al	Adults	TB vs LTB	51	Agilent Microarray	2016	EPHA4, SLC25A38, TCTN3, FLJ30403, C18orf45, LNX2, C20orf103, STOML2, DSTNP2, SETD6, FAM86A, KLHL25, HSD17B3, ANKS3, PDXP, MIR30C1, WRAP53, SMAD4, SPINT4, KAT5, SPATA22, FGB, ARHGEF19, SSX1, NOVA1, CUEDC2, HIST1H4J, HIST1H4K, SMS, SLC16A2, TMED7, CYBB, TBC1D2, FCN1, EIF4E3, PTTG2, ANKRD58, VAMP5, MIR21, TFEC, CCR2, JAK2, GBP2, FAM151B, GRB10, HORMAD1, DHRS9, KREMEN1, C1QB, FCGR1A, FCGR1A	ePAT training set -81.9% sensitivity , 79.0% specificity, Test set - 90.9% sensitivity, 76.9% Specificity	Gupta et al,	YES	NO	NO
Walter et al	Adults	TB vs LTB vs pneumonia	119	Agilent Microarray	2016	HLA-A, LOC149837, KRTAP10-12, GBP5, LOC100132354, ANKRD58, DNAJB1, NRXN1, ADAMTS4, FGL2, KRT26, C10orf78, SEMA3D, CCNA1, CWH43, HLA-G, DEFB113, POLB, IMMP1L, SMS, DBNDD2, KCNJ13, CYP2F1, GBP6, UAP1L1, GLIPR1, RNU1-1, LHFPL3, HIST2H4A, PTTG2, SNORA9, ALS2, ARHGEF19, IL9R, C18orf45, C6orf99, FLJ30403, PAPD5, GATM, NOVA1, DPY19L2P1, HLA-H, PSMB10, SNORA44, C13orf15, PDCD1LG2, TM4SF18, SLC12A4, C15or…	ePAT training set - 90.8% sensitivity , 90.4% specificity, Test set - 100% sensitivity, 81.8% Specificity		YES	YES	NO
Sutherland	Adults	TB vs healthy controls	1	reverse transcriptase multiplex ligation-dependent probe amplification	2014	FCGR1A (CD64)	NG	Walzl et al	ND	ND	ND
Estevez	Adults	TB vs LTB vs healthy controls	259	Ion Torrent RNAseq	2020	Table 2.5'!A1	88.90% specificity, 89.20% sensitivity		NO	NO	NO
Estevez	Adults	TB vs LTB vs healthy controls	133	Ion Torrent RNAseq	2020	Table 2.6'!A1	NG		ND	ND	ND
Estevez	Adults	TB vs LTB vs healthy controls	150	Ion Torrent RNAseq	2020	Table 2.7'!A1	NG		ND	ND	ND
Kwan et al	Adults	TB vs recent TB contacts vs healthy controls		RNAseq Illumina HiSeq	2020	Table 2.8'!A1	NG		ND	ND	ND

## Sheet: Table 2.2
TB		Active sarcoidosis		Pneumonia		Lung cancer
Fold Change	Gene Symbol	Fold Change	Gene Symbol	Fold Change	Gene Symbol	Fold Change	Gene Symbol
21	ANKRD22	8.1	FCGR1A	15.8	OLFM4	6.1	ARG1
18.5	FCGR1A	7.9	ANKRD22	12.7	LTF	5.5	TPST1
17.4	SERPING1	7.4	FCGR1C	12.6	VNN1	5.4	FCGR1A
15.1	BATF2	7.1	FCGR1B	12.4	HP	5.2	C19orf59
14.9	FCGR1C	6.4	SERPING1	12.3	DEFA4	4.6	SLPI
13.7	FCGR1B	6.2	FCGR1B	11.3	OPLAH	4.5	FCGR1B
13.3	ANKRD22	6	BATF2	11.2	CEACAM8	4.3	IL1R1
13.1	FCGR1B	5.5	GBP5	11	DEFA1B	4.1	FCGR1C
10.8	LOC728744	5.3	GBP1	10.1	ELANE	4.1	TDRD9
10	IFITM3	5.1	IFIT3	9.4	C19orf59	4.1	SLC26A8
9.5	EPSTI1	5	ANKRD22	9.2	ARG1	4.1	FCGR1B
8.7	GBP5	4.9	LOC728744	8.7	CDK5RAP2	4.1	CLEC4D
8.7	IFI44L	4.8	GBP1	8.6	DEFA1B	4	LOC100132858
8.4	GBP6	4.8	EPSTI1	8.4	DEFA3	3.9	SLC22A4
8.1	GBP1	4.6	IFI44L	8.3	DEFA1B	3.8	LOC100133177
7.8	LOC400759	4.5	INDO	8.1	FCGR1A	3.7	SIPA1L2
7.7	IFIT3	4	IFITM3	7.9	MMP8	3.6	ANXA3
7.6	AIM2	4	GBP6	7.4	FCGR1B	3.6	LIMK2
7.3	SEPT4	4	RSAD2	7.3	SLPI	3.5	TMEM88
7.1	C1QB	3.9	DHRS9	7.2	SLC26A8	3.5	MMP9
6.9	GBP1	3.7	TNFAIP6	7.1	MAPK14	3.5	ASPRV1
6.9	RSAD2	3.7	IFIT3	7.1	CAMP	3.5	MANSC1
6.4	RTP4	3.5	P2RY14	6.7	NLRC4	3.5	TLR5
6.1	CARD17	3.4	DHRS9	6.4	FCAR	3.5	CD163
5.9	IFIT3	3.4	IDO1	6.3	RNASE3	3.4	CAMP
5.6	CASP5	3.3	STAT1	6.3	FCGR1B	3.4	LOC642816
5.4	CEACAM1	3.3	WARS	6.2	NAIP	3.4	DPRXP4
5.4	CARD17	3.2	TIMM10	6.2	OLR1	3.4	LOC643313
5.3	ISG15	3.1	P2RY14	6.1	FCGR1C	3.3	NTN3
5.2	IFI27	3.1	LOC389386	6.1	ANXA3	3.3	MRVI1
5.1	TIMM10	3.1	FER1L3	6	DEFA1	3.3	F5
5	WARS	3	IFIT3	6	PGLYRP1	3.3	SOCS3
4.8	IFI6	3	RTP4	6	TCN1	3.3	TncRNA
4.7	TNFAIP6	3	SCO2	6	ANKDD1A	3.3	MIR21
4.7	PSTPIP2	3	GBP4	5.8	COL17A1	3.2	LOC100170939
4.7	IFI44	2.9	IFIT1	5.8	SLC26A8	3.2	LOC100129904
4.6	SCO2	2.9	LAP3	5.8	TMEM144	3.2	GRB10
4.6	FBXO6	2.9	OASL	5.8	SAMD14	3.2	ASGR2
4.5	FER1L3	2.9	CEACAM1	5.8	MAPK14	3.2	LOC642780
4.5	CXCL10	2.9	LIMK2	5.7	RETN	3.2	LOC400499
4.3	DHRS9	2.8	CASP5	5.7	NAIP	3.1	FCAR
4.3	OAS1	2.8	STAT1	5.7	GPR84	3.1	KREMEN1
4.3	STAT1	2.8	CCL23	5.6	CASP5	3.1	SLC22A4
4.2	HP	2.8	WARS	5.6	MPO	3.1	CR1
4.2	DHRS9	2.7	ATF3	5.6	MMP9	3.1	LOC730234
4.2	CEACAM1	2.7	IFI6	5.5	CR1	3.1	SLC26A8
4.2	SLC26A8	2.7	PSTPIP2	5.4	MYL9	3.1	C7orf53
4.2	CACNA1E	2.7	ASPRV1	5.2	CLEC4D	3.1	VNN1
4.1	OLFM4	2.7	FBXO6	5.1	ITGAX	3.1	NLRC4
4.1	APOL6	2.7	CXCL10	5.1	ANKRD22	3.1	LOC400499

## Sheet: Table 2.3
Gene
RST5526 Athersys RAGE Library Homo sapiens cDNA, mRNA sequence
Homo sapiens NLR family, apoptosis inhibitory protein (NAIP), transcript variant 1, mRNA.
Homo sapiens agmatine ureohydrolase (agmatinase) (AGMAT), mRNA.
Homo sapiens CD40 ligand (TNF superfamily, member 5, hyper-IgM syndrome) (CD40LG), mRNA.
Homo sapiens PR domain containing 1, with ZNF domain (PRDM1), transcript variant 1, mRNA.
Homo sapiens RRN3 RNA polymerase I transcription factor homolog (S. cerevisiae) pseudogene (LOC730092) on chromosome 16.
Homo sapiens family with sequence similarity 102, member A (FAM102A), transcript variant 1, mRNA.
Homo sapiens keratin 72 (KRT72), mRNA.
PREDICTED: Homo sapiens KIAA0748 gene product, transcript variant 2 (KIAA0748), mRNA.
Homo sapiens MORC family CW-type zinc finger 2 (MORC2), mRNA.
Homo sapiens 2'-5'-oligoadenylate synthetase-like (OASL), transcript variant 1, mRNA.
Homo sapiens CD151 molecule (Raph blood group) (CD151), transcript variant 4, mRNA.
Homo sapiens complement component (3b/4b) receptor 1 (Knops blood group) (CR1), transcript variant F, mRNA.
Homo sapiens sparc/osteonectin, cwcv and kazal-like domains proteoglycan (testican) 2 (SPOCK2), mRNA.
Homo sapiens suppressor of cytokine signaling 3 (SOCS3), mRNA.
Homo sapiens dehydrogenase/reductase (SDR family) member 9 (DHRS9), transcript variant 2, mRNA.
Homo sapiens purinergic receptor P2Y, G-protein coupled, 14 (P2RY14), transcript variant 2, mRNA.
Homo sapiens breast carcinoma amplified sequence 4 (BCAS4), transcript variant 1, mRNA.
PREDICTED: Homo sapiens hypothetical protein MGC22014 (MGC22014), mRNA.													Berry 393
Homo sapiens rhomboid 5 homolog 2 (Drosophila) (RHBDF2), transcript variant 2, mRNA.
Homo sapiens suppressor of cytokine signaling 1 (SOCS1), mRNA.
Homo sapiens v-ets erythroblastosis virus E26 oncogene homolog 1 (avian) (ETS1), mRNA.
Homo sapiens kazrin (KIAA1026), transcript variant B, mRNA.
Homo sapiens T cell receptor beta variable 21-1, mRNA (cDNA clone MGC:46491 IMAGE:5225843), complete cds
Homo sapiens toll-like receptor 2 (TLR2), mRNA.
PREDICTED: Homo sapiens hypothetical protein DKFZp566J091 (LBH), mRNA.
Homo sapiens tropomyosin 2 (beta) (TPM2), transcript variant 2, mRNA.
Homo sapiens tumor protein D52 (TPD52), transcript variant 3, mRNA.
Homo sapiens Fc receptor-like A (FCRLA), mRNA.
Homo sapiens major histocompatibility complex, class II, DP beta 1 (HLA-DPB1), mRNA.
Homo sapiens ATP-binding cassette, sub-family G (WHITE), member 1 (ABCG1), transcript variant 2, mRNA.
Homo sapiens N-acetyltransferase 6 (NAT6), mRNA.
Homo sapiens clusterin associated protein 1 (CLUAP1), transcript variant 2, mRNA.
Homo sapiens PAS domain containing serine/threonine kinase (PASK), mRNA.
Homo sapiens ATPase, H+ transporting V0 subunit e2 (ATP6V0E2), transcript variant 1, mRNA.
Homo sapiens polymerase (RNA) I polypeptide E, 53kDa (POLR1E), mRNA.
Homo sapiens similar to 2010300C02Rik protein (MGC42367), mRNA.
Homo sapiens heterogeneous nuclear ribonucleoprotein A1 pseudogene (HNRPA1L-2) on chromosome 19.
Homo sapiens NLR family, apoptosis inhibitory protein (NAIP), transcript variant 1, mRNA.
Homo sapiens aldehyde dehydrogenase 1 family, member A1 (ALDH1A1), mRNA.
Homo sapiens inhibitor of DNA binding 3, dominant negative helix-loop-helix protein (ID3), mRNA.
Homo sapiens zinc finger protein 429 (ZNF429), mRNA.
Homo sapiens small nucleolar RNA, C/D box 13 (SNORD13) on chromosome 8.
Homo sapiens CD38 molecule (CD38), mRNA.
Homo sapiens chromosome 16 open reading frame 30 (C16orf30), mRNA.
Homo sapiens chemokine (C-X-C motif) ligand 6 (granulocyte chemotactic protein 2) (CXCL6), mRNA.
Homo sapiens hexokinase 2 (HK2), mRNA.
Homo sapiens C-type lectin domain family 4, member D (CLEC4D), mRNA.
Homo sapiens solute carrier family 30 (zinc transporter), member 1 (SLC30A1), mRNA.
Homo sapiens tumor necrosis factor receptor superfamily, member 25 (TNFRSF25), transcript variant 12, mRNA.
Homo sapiens 2'-5'-oligoadenylate synthetase 2, 69/71kDa (OAS2), transcript variant 1, mRNA.
Homo sapiens asialoglycoprotein receptor 2 (ASGR2), transcript variant 3, mRNA.
Homo sapiens melanoma antigen family E, 1 (MAGEE1), mRNA.
PREDICTED: Homo sapiens hypothetical protein LOC642606 (LOC642606), mRNA.
PREDICTED: Homo sapiens KIAA1641, transcript variant 7 (KIAA1641), mRNA.
Homo sapiens myocyte enhancer factor 2D (MEF2D), mRNA.
PREDICTED: Homo sapiens similar to T-cell receptor alpha chain V region PY14 precursor (LOC650795), mRNA.
Homo sapiens BMX non-receptor tyrosine kinase (BMX), mRNA.
Homo sapiens chemokine (C-X-C motif) ligand 10 (CXCL10), mRNA.
Homo sapiens potassium inwardly-rectifying channel, subfamily J, member 15 (KCNJ15), transcript variant 1, mRNA.
PREDICTED: Homo sapiens hypothetical protein DKFZp566J091 (LBH), mRNA.
Homo sapiens PAS domain containing serine/threonine kinase (PASK), mRNA.
Homo sapiens ecotropic viral integration site 2A (EVI2A), transcript variant 1, mRNA.
Homo sapiens lin-7 homolog A (C. elegans) (LIN7A), mRNA.
Homo sapiens ets variant gene 7 (TEL2 oncogene) (ETV7), mRNA.
Homo sapiens C-type lectin domain family 12, member A (CLEC12A), transcript variant 1, mRNA.
Homo sapiens purinergic receptor P2Y, G-protein coupled, 14 (P2RY14), transcript variant 2, mRNA.
Homo sapiens thioredoxin domain containing 3 (spermatozoa) (TXNDC3), mRNA.
Homo sapiens NDRG family member 2 (NDRG2), transcript variant 6, mRNA.
Homo sapiens cat eye syndrome chromosome region, candidate 6 (CECR6), mRNA.
Homo sapiens cDNA FLJ41813 fis, clone NT2RI2011450
Homo sapiens DEAD (Asp-Glu-Ala-Asp) box polypeptide 58 (DDX58), mRNA.
Homo sapiens translocase of inner mitochondrial membrane 10 homolog (yeast) (TIMM10), nuclear gene encoding mitochondrial protein, mRNA.
Homo sapiens v-myc myelocytomatosis viral oncogene homolog (avian) (MYC), mRNA.
Homo sapiens superoxide dismutase 2, mitochondrial (SOD2), nuclear gene encoding mitochondrial protein, transcript variant 3, mRNA.
Homo sapiens ISG15 ubiquitin-like modifier (ISG15), mRNA.
Homo sapiens thioredoxin domain containing 12 (endoplasmic reticulum) (TXNDC12), mRNA.
Homo sapiens interferon-induced protein 44-like (IFI44L), mRNA.
Homo sapiens BMX non-receptor tyrosine kinase (BMX), mRNA.
Homo sapiens CDK5 regulatory subunit associated protein 2 (CDK5RAP2), transcript variant 2, mRNA.
EST10086 human nasopharynx Homo sapiens cDNA, mRNA sequence
Homo sapiens fer-1-like 3, myoferlin (C. elegans) (FER1L3), transcript variant 1, mRNA.
Homo sapiens interferon-induced protein with tetratricopeptide repeats 5 (IFIT5), mRNA.
Homo sapiens potassium inwardly-rectifying channel, subfamily J, member 15 (KCNJ15), transcript variant 3, mRNA.
Homo sapiens sterile alpha motif and leucine zipper containing kinase AZK (ZAK), transcript variant 1, mRNA.
Human mRNA for T-cell specific protein
Homo sapiens ATPase, class I, type 8B, member 2 (ATP8B2), transcript variant 1, mRNA.
Homo sapiens XIAP associated factor 1 (XAF1), transcript variant 2, mRNA.
Homo sapiens complement component 5 (C5), mRNA.
Homo sapiens growth arrest-specific 6 (GAS6), mRNA.
Homo sapiens phosphoinositide-3-kinase interacting protein 1 (PIK3IP1), mRNA.
Homo sapiens signal-induced proliferation-associated 1 like 2 (SIPA1L2), mRNA.
Homo sapiens annexin A3 (ANXA3), mRNA.
Homo sapiens histone cluster 2, H2bf (HIST2H2BF), mRNA.
Homo sapiens complement component (3b/4b) receptor 1 (Knops blood group) (CR1), transcript variant S, mRNA.
Homo sapiens actin binding LIM protein 1 (ABLIM1), transcript variant 4, mRNA.
Homo sapiens IKAROS family zinc finger 3 (Aiolos) (IKZF3), transcript variant 1, mRNA.
Homo sapiens family with sequence similarity 26, member F (FAM26F), mRNA.
Homo sapiens calpain 12 (CAPN12), mRNA.
Homo sapiens C-type lectin domain family 12, member A (CLEC12A), transcript variant 1, mRNA.
Homo sapiens CDK5 regulatory subunit associated protein 2 (CDK5RAP2), transcript variant 1, mRNA.
Homo sapiens glutaminyl-peptide cyclotransferase (glutaminyl cyclase) (QPCT), mRNA.
Homo sapiens T cell receptor alpha locus, mRNA (cDNA clone MGC:88342 IMAGE:30352166), complete cds
Homo sapiens serpin peptidase inhibitor, clade A (alpha-1 antiproteinase, antitrypsin), member 1 (SERPINA1), transcript variant 2, mRNA.
Homo sapiens growth arrest-specific 6 (GAS6), mRNA.
Homo sapiens growth arrest and DNA-damage-inducible, gamma (GADD45G), mRNA.
Homo sapiens transmembrane protein 51 (TMEM51), mRNA.
Homo sapiens CD274 molecule (CD274), mRNA.
Homo sapiens teashirt zinc finger homeobox 2 (TSHZ2), mRNA.
Homo sapiens leukocyte immunoglobulin-like receptor, subfamily A (with TM domain), member 5 (LILRA5), transcript variant 3, mRNA.
Homo sapiens CD3d molecule, delta (CD3-TCR complex) (CD3D), transcript variant 2, mRNA.
Homo sapiens kazrin (KIAA1026), transcript variant B, mRNA.
Homo sapiens UDP-GlcNAc:betaGal beta-1,3-N-acetylglucosaminyltransferase 8 (B3GNT8), mRNA.
Homo sapiens nuclear receptor subfamily 3, group C, member 2 (NR3C2), mRNA.
Homo sapiens hect domain and RLD 5 (HERC5), mRNA.
Homo sapiens 2'-5'-oligoadenylate synthetase 3, 100kDa (OAS3), mRNA.
Homo sapiens interleukin 18 receptor accessory protein (IL18RAP), mRNA.
PREDICTED: Homo sapiens similar to Histone H2A.o (H2A/o) (H2A.2) (H2a-615) (LOC653610), mRNA.
Homo sapiens G protein-coupled receptor 109A (GPR109A), mRNA.
PREDICTED: Homo sapiens similar to Baculoviral IAP repeat-containing protein 1 (Neuronal apoptosis inhibitory protein) (LOC728519), mRNA.
Homo sapiens tripartite motif-containing 5 (TRIM5), transcript variant gamma, mRNA.
PREDICTED: Homo sapiens similar to T-cell receptor beta chain V region CTL-L17 precursor (LOC642161), mRNA.
Homo sapiens tumor necrosis factor receptor superfamily, member 25 (TNFRSF25), transcript variant 10, mRNA.
Homo sapiens interferon, alpha-inducible protein 6 (IFI6), transcript variant 2, mRNA.
Homo sapiens transcobalamin II; macrocytic anemia (TCN2), mRNA.
Homo sapiens chromosome 11 open reading frame 1 (C11orf1), mRNA.
Homo sapiens insulin-like growth factor 2 mRNA binding protein 3 (IGF2BP3), mRNA.
PREDICTED: Homo sapiens similar to huntingtin interacting protein 1 related (LOC728014), mRNA.
Homo sapiens leukotriene B4 receptor (LTB4R), mRNA.
PREDICTED: Homo sapiens similar to Baculoviral IAP repeat-containing protein 1 (Neuronal apoptosis inhibitory protein) (LOC648984), mRNA.
Homo sapiens dehydrogenase/reductase (SDR family) member 12 (DHRS12), transcript variant 2, mRNA.
Homo sapiens cDNA FLJ20012 fis, clone ADKA03438
Homo sapiens ADAM metallopeptidase domain 7 (ADAM7), mRNA.
Homo sapiens bridging integrator 1 (BIN1), transcript variant 4, mRNA.
Homo sapiens transcription factor 7 (T-cell specific, HMG-box) (TCF7), transcript variant 2, mRNA.
Homo sapiens solute carrier family 22 (organic cation/ergothioneine transporter), member 4 (SLC22A4), mRNA.
Homo sapiens 5'-3' exoribonuclease 1 (XRN1), transcript variant 2, mRNA.
Homo sapiens DKFZp761E198 protein (DKFZp761E198), mRNA.
Homo sapiens complement component 1, q subcomponent, B chain (C1QB), mRNA.
Homo sapiens LIM domain kinase 2 (LIMK2), transcript variant 2b, mRNA.
PREDICTED: Homo sapiens similar to Occludin (LOC653867), mRNA.
Homo sapiens interferon regulatory factor 7 (IRF7), transcript variant b, mRNA.
Homo sapiens matrix metallopeptidase 9 (gelatinase B, 92kDa gelatinase, 92kDa type IV collagenase) (MMP9), mRNA.
Homo sapiens SWI/SNF related, matrix associated, actin dependent regulator of chromatin, subfamily d, member 3 (SMARCD3), transcript variant 2, mRNA.
Homo sapiens Kruppel-like factor 12 (KLF12), mRNA.
PREDICTED: Homo sapiens hypothetical protein DKFZp761P0423 (DKFZp761P0423), mRNA.
Homo sapiens poliovirus receptor related immunoglobulin domain containing (PVRIG), mRNA.
Homo sapiens SRY (sex determining region Y)-box 8 (SOX8), mRNA.
Homo sapiens citrate lyase beta like (CLYBL), mRNA.
Homo sapiens ectonucleoside triphosphate diphosphohydrolase 1 (ENTPD1), transcript variant 2, mRNA.
Homo sapiens radical S-adenosyl methionine domain containing 2 (RSAD2), mRNA.
PREDICTED: Homo sapiens poly (ADP-ribose) polymerase family, member 10 (PARP10), mRNA.
Homo sapiens CD27 molecule (CD27), mRNA.
Homo sapiens abhydrolase domain containing 14A (ABHD14A), mRNA.
Homo sapiens 2',5'-oligoadenylate synthetase 1, 40/46kDa (OAS1), transcript variant 3, mRNA.
Homo sapiens SATB homeobox 1 (SATB1), mRNA.
Homo sapiens phospholipid scramblase 1 (PLSCR1), mRNA.
BX092531 NCI_CGAP_Kid5 Homo sapiens cDNA clone IMAGp998I114659 ; IMAGE:1900882, mRNA sequence
Homo sapiens peptidoglycan recognition protein 1 (PGLYRP1), mRNA.
Homo sapiens limb bud and heart development homolog (mouse) (LBH), mRNA.
Homo sapiens C-type lectin domain family 12, member A (CLEC12A), transcript variant 2, mRNA.
Homo sapiens dehydrogenase/reductase (SDR family) member 12 (DHRS12), transcript variant 2, mRNA.
Homo sapiens LIM domain kinase 2 (LIMK2), transcript variant 1, mRNA.
Homo sapiens kringle containing transmembrane protein 1 (KREMEN1), transcript variant 4, mRNA.
Homo sapiens Fc fragment of IgG binding protein (FCGBP), mRNA.
Homo sapiens poly (ADP-ribose) polymerase family, member 9 (PARP9), mRNA.
Homo sapiens chromosome 9 open reading frame 66 (C9orf66), mRNA.
Homo sapiens CD59 molecule, complement regulatory protein (CD59), transcript variant 2, mRNA.
Homo sapiens erythrocyte membrane protein band 4.1-like 3 (EPB41L3), mRNA.
Homo sapiens cytidine monophosphate (UMP-CMP) kinase 2, mitochondrial (CMPK2), nuclear gene encoding mitochondrial protein, mRNA.
Homo sapiens B-cell CLL/lymphoma 6 (zinc finger protein 51) (BCL6), transcript variant 2, mRNA.
PREDICTED: Homo sapiens similar to positive cofactor 2, glutamine/Q-rich-associated protein isoform b (LOC648099), mRNA.
Homo sapiens chromosome 11 open reading frame 82 (C11orf82), mRNA.
Homo sapiens caspase 5, apoptosis-related cysteine peptidase (CASP5), mRNA.
Homo sapiens chemokine (C-C motif) receptor 6 (CCR6), transcript variant 2, mRNA.
Homo sapiens calcium channel, voltage-dependent, R type, alpha 1E subunit (CACNA1E), mRNA.
Homo sapiens dehydrogenase/reductase (SDR family) member 9 (DHRS9), transcript variant 1, mRNA.
Homo sapiens tumor necrosis factor (ligand) superfamily, member 13b (TNFSF13B), mRNA.
Homo sapiens Fc fragment of IgA, receptor for (FCAR), transcript variant 10, mRNA.
Homo sapiens chromosome 19 open reading frame 59 (C19orf59), mRNA.
Homo sapiens G protein-coupled receptor 109B (GPR109B), mRNA.
Homo sapiens Fas apoptotic inhibitory molecule 3 (FAIM3), mRNA.
full-length cDNA clone CS0DI056YK21 of Placenta Cot 25-normalized of Homo sapiens (human)
Homo sapiens CD5 molecule (CD5), mRNA.
Homo sapiens SFRS protein kinase 1 (SRPK1), mRNA.
Homo sapiens hypothetical protein LOC552891 (LOC552891), mRNA.
Homo sapiens interleukin 15 (IL15), transcript variant 1, mRNA.
Homo sapiens interferon induced transmembrane protein 1 (9-27) (IFITM1), mRNA.
Homo sapiens asialoglycoprotein receptor 2 (ASGR2), transcript variant 3, mRNA.
AGENCOURT_7914287 NIH_MGC_71 Homo sapiens cDNA clone IMAGE:6156595 5, mRNA sequence
Homo sapiens G protein-coupled receptor 141 (GPR141), mRNA.
Homo sapiens nephroblastoma overexpressed gene (NOV), mRNA.
PREDICTED: Homo sapiens promyelocytic leukemia, transcript variant 12 (PML), mRNA.
Homo sapiens cAMP responsive element binding protein 5 (CREB5), transcript variant 1, mRNA.
HUMGS0004661 Human adult (K.Okubo) Homo sapiens cDNA 3, mRNA sequence
Homo sapiens EPH receptor A4 (EPHA4), mRNA.
Homo sapiens cyclin-dependent kinase 5, regulatory subunit 1 (p35) (CDK5R1), mRNA.
PREDICTED: Homo sapiens similar to Baculoviral IAP repeat-containing protein 1 (Neuronal apoptosis inhibitory protein) (LOC652755), mRNA.
Homo sapiens Z-DNA binding protein 1 (ZBP1), mRNA.
Homo sapiens leukocyte immunoglobulin-like receptor, subfamily B (with TM and ITIM domains), member 4 (LILRB4), transcript variant 2, mRNA.
Homo sapiens up-regulated gene 4 (URG4), nuclear gene encoding mitochondrial protein, transcript variant 1, mRNA.
Homo sapiens calcium channel, voltage-dependent, T type, alpha 1I subunit (CACNA1I), transcript variant 2, mRNA.
Homo sapiens selenoprotein M (SELM), mRNA.
Homo sapiens 2'-5'-oligoadenylate synthetase-like (OASL), transcript variant 2, mRNA.
Homo sapiens caspase-1 dominant-negative inhibitor pseudo-ICE (COP1), transcript variant 2, mRNA.
Homo sapiens FERM domain containing 3 (FRMD3), mRNA.
PREDICTED: Homo sapiens interleukin 7 receptor (IL7R), mRNA.
Homo sapiens chromosome 4 open reading frame 18 (C4orf18), transcript variant 2, mRNA.
Homo sapiens G protein-coupled receptor 84 (GPR84), mRNA.
PREDICTED: Homo sapiens zinc finger protein 525 (ZNF525), mRNA.
Homo sapiens Epstein-Barr virus induced gene 2 (lymphocyte-specific G protein-coupled receptor) (EBI2), mRNA.
Homo sapiens chromosome 12 open reading frame 57 (C12orf57), mRNA.
Homo sapiens solute carrier family 26, member 8 (SLC26A8), transcript variant 2, mRNA.
Homo sapiens chromosome 9 open reading frame 72 (C9orf72), transcript variant 2, mRNA.
Homo sapiens GRB2-related adaptor protein (GRAP), mRNA.
Homo sapiens interferon induced transmembrane protein 3 (1-8U) (IFITM3), mRNA.
Homo sapiens NEL-like 2 (chicken) (NELL2), mRNA.
Homo sapiens lysophosphatidylcholine acyltransferase 2 (LPCAT2), mRNA.
Homo sapiens B lymphoid tyrosine kinase (BLK), mRNA.
Homo sapiens interferon-induced protein with tetratricopeptide repeats 3 (IFIT3), mRNA.
Homo sapiens 1-acylglycerol-3-phosphate O-acyltransferase 3 (AGPAT3), mRNA.
Homo sapiens AF4/FMR2 family, member 1 (AFF1), mRNA.
Homo sapiens 6-phosphofructo-2-kinase/fructose-2,6-biphosphatase 3 (PFKFB3), mRNA.
Homo sapiens Kruppel-like factor 12 (KLF12), mRNA.
Homo sapiens interferon-induced protein 44 (IFI44), mRNA.
Homo sapiens nibrin (NBN), transcript variant 1, mRNA.
Homo sapiens solute carrier family 26, member 8 (SLC26A8), transcript variant 1, mRNA.
Homo sapiens oncostatin M (OSM), mRNA.
Homo sapiens SP140 nuclear body protein (SP140), transcript variant 2, mRNA.
Homo sapiens kinesin family member 1B (KIF1B), transcript variant 2, mRNA.
Homo sapiens Kruppel-like factor 12 (KLF12), transcript variant 2, mRNA.
Homo sapiens tribbles homolog 2 (Drosophila) (TRIB2), mRNA.
Homo sapiens solute carrier family 26, member 8 (SLC26A8), transcript variant 2, mRNA.
Homo sapiens guanine nucleotide binding protein (G protein), gamma 10 (GNG10), mRNA.
Homo sapiens 2',5'-oligoadenylate synthetase 1, 40/46kDa (OAS1), transcript variant 3, mRNA.
Homo sapiens cDNA: FLJ21199 fis, clone COL00235
Homo sapiens XIAP associated factor 1 (XAF1), transcript variant 2, mRNA.
PREDICTED: Homo sapiens similar to Ig lambda chain V-I region BL2 precursor (LOC650799), mRNA.
Homo sapiens interleukin 1 receptor antagonist (IL1RN), transcript variant 1, mRNA.
Homo sapiens DEAD (Asp-Glu-Ala-Asp) box polypeptide 60 (DDX60), mRNA.
Homo sapiens endothelial cell growth factor 1 (platelet-derived) (ECGF1), mRNA.
Homo sapiens LIM domain kinase 2 (LIMK2), transcript variant 2a, mRNA.
Homo sapiens dedicator of cytokinesis 9 (DOCK9), mRNA.
Homo sapiens Epstein-Barr virus induced gene 2 (lymphocyte-specific G protein-coupled receptor) (EBI2), mRNA.
Homo sapiens succinate receptor 1 (SUCNR1), mRNA.
Homo sapiens granzyme K (granzyme 3; tryptase II) (GZMK), mRNA.
PREDICTED: Homo sapiens KIAA1618 (KIAA1618), mRNA.
Homo sapiens tumor necrosis factor, alpha-induced protein 6 (TNFAIP6), mRNA.
BX116726 NCI_CGAP_Pr28 Homo sapiens cDNA clone IMAGp998J065569, mRNA sequence
Homo sapiens serpin peptidase inhibitor, clade G (C1 inhibitor), member 1, (angioedema, hereditary) (SERPING1), transcript variant 2, mRNA.
Homo sapiens interferon induced with helicase C domain 1 (IFIH1), mRNA.
Homo sapiens sialic acid binding Ig-like lectin, pseudogene 16 (SIGLECP16) on chromosome 19.
Homo sapiens WD repeat and FYVE domain containing 3 (WDFY3), transcript variant 2, mRNA.
Homo sapiens dysferlin, limb girdle muscular dystrophy 2B (autosomal recessive) (DYSF), mRNA.
Homo sapiens CD28 molecule (CD28), mRNA.
Homo sapiens interferon-induced protein with tetratricopeptide repeats 3 (IFIT3), mRNA.
Homo sapiens histone cluster 2, H2aa3 (HIST2H2AA3), mRNA.
Homo sapiens adrenomedullin (ADM), mRNA.
Homo sapiens aspartate beta-hydroxylase domain containing 2 (ASPHD2), mRNA.
Homo sapiens hypothetical protein MGC52498 (MGC52498), mRNA.
Homo sapiens cathepsin L1 (CTSL1), transcript variant 2, mRNA.
Homo sapiens guanylate binding protein family, member 6 (GBP6), mRNA.
Homo sapiens phosphoinositide-3-kinase, class 2, beta polypeptide (PIK3C2B), mRNA.
Homo sapiens signal-regulatory protein gamma (SIRPG), transcript variant 2, mRNA.
Homo sapiens zinc finger, DHHC-type containing 19 (ZDHHC19), mRNA.
Homo sapiens interferon, gamma-inducible protein 16 (IFI16), mRNA.
Homo sapiens heparanase (HPSE), mRNA.
Homo sapiens epithelial stromal interaction 1 (breast) (EPSTI1), transcript variant 2, mRNA.
Homo sapiens stomatin (STOM), transcript variant 1, mRNA.
Homo sapiens RAB20, member RAS oncogene family (RAB20), mRNA.
Homo sapiens interferon-induced protein 35 (IFI35), mRNA.
Homo sapiens sterile alpha motif domain containing 9-like (SAMD9L), mRNA.
Homo sapiens poly (ADP-ribose) polymerase family, member 14 (PARP14), mRNA.
Homo sapiens leukocyte immunoglobulin-like receptor, subfamily A (with TM domain), member 5 (LILRA5), transcript variant 1, mRNA.
Homo sapiens interferon-induced protein with tetratricopeptide repeats 3 (IFIT3), mRNA.
Homo sapiens GTP cyclohydrolase 1 (dopa-responsive dystonia) (GCH1), transcript variant 3, mRNA.
Homo sapiens lamin B1 (LMNB1), mRNA.
af01b06.s1 Human bone marrow stromal cells Homo sapiens cDNA clone IMAGE:1027283 3, mRNA sequence
Homo sapiens interferon-induced protein with tetratricopeptide repeats 2 (IFIT2), mRNA.
Homo sapiens leucine aminopeptidase 3 (LAP3), mRNA.
Homo sapiens toll-like receptor 5 (TLR5), mRNA.
Homo sapiens TRAF-type zinc finger domain containing 1 (TRAFD1), mRNA.
Homo sapiens SCO cytochrome oxidase deficient homolog 2 (yeast) (SCO2), nuclear gene encoding mitochondrial protein, mRNA.
Homo sapiens tumor necrosis factor (ligand) superfamily, member 10 (TNFSF10), mRNA.
Homo sapiens deltex 3-like (Drosophila) (DTX3L), mRNA.
Homo sapiens cathepsin L1 (CTSL1), transcript variant 1, mRNA.
Homo sapiens cAMP responsive element binding protein 5 (CREB5), transcript variant 4, mRNA.
Homo sapiens histone cluster 2, H2ac (HIST2H2AC), mRNA.
Homo sapiens sestrin 1 (SESN1), mRNA.
Homo sapiens carcinoembryonic antigen-related cell adhesion molecule 1 (biliary glycoprotein) (CEACAM1), transcript variant 2, mRNA.
Homo sapiens zinc finger protein 438 (ZNF438), mRNA.
Homo sapiens chromosome 11 open reading frame 75 (C11orf75), mRNA.
Homo sapiens histone cluster 2, H2aa3 (HIST2H2AA3), mRNA.
Homo sapiens mitogen-activated protein kinase 14 (MAPK14), transcript variant 3, mRNA.
Homo sapiens receptor (chemosensory) transporter protein 4 (RTP4), mRNA.
Homo sapiens leucine rich repeat and fibronectin type III domain containing 3 (LRFN3), mRNA.
Homo sapiens proteasome (prosome, macropain) activator subunit 1 (PA28 alpha) (PSME1), transcript variant 2, mRNA.
Homo sapiens interleukin 7 receptor (IL7R), mRNA.
Homo sapiens transporter 2, ATP-binding cassette, sub-family B (MDR/TAP) (TAP2), transcript variant 1, mRNA.
Homo sapiens free fatty acid receptor 2 (FFAR2), mRNA.
Homo sapiens kringle containing transmembrane protein 1 (KREMEN1), transcript variant 4, mRNA.
Homo sapiens centaurin, alpha 2 (CENTA2), mRNA.
Homo sapiens potassium inwardly-rectifying channel, subfamily J, member 15 (KCNJ15), transcript variant 1, mRNA.
Homo sapiens tripartite motif-containing 5 (TRIM5), transcript variant delta, mRNA.
Homo sapiens ubiquitin-conjugating enzyme E2L 6 (UBE2L6), transcript variant 1, mRNA.
Homo sapiens Fc fragment of IgE, high affinity I, receptor for; gamma polypeptide (FCER1G), mRNA.
Homo sapiens poly (ADP-ribose) polymerase family, member 9 (PARP9), mRNA.
Homo sapiens proline rich Gla (G-carboxyglutamic acid) 4 (transmembrane) (PRRG4), mRNA.
Homo sapiens caspase 4, apoptosis-related cysteine peptidase (CASP4), transcript variant gamma, mRNA.
Homo sapiens v-maf musculoaponeurotic fibrosarcoma oncogene homolog B (avian) (MAFB), mRNA.
Homo sapiens apolipoprotein L, 1 (APOL1), transcript variant 2, mRNA.
Homo sapiens cDNA clone IMAGE:5277162
Homo sapiens glycerol kinase (GK), transcript variant 2, mRNA.
Homo sapiens chromatin modifying protein 5 (CHMP5), mRNA.
Homo sapiens actin, alpha 2, smooth muscle, aorta (ACTA2), mRNA.
Homo sapiens TRAF-interacting protein with forkhead-associated domain (TIFA), mRNA.
Homo sapiens cDNA: FLJ23098 fis, clone LNG07440
Homo sapiens signal transducer and activator of transcription 1, 91kDa (STAT1), transcript variant alpha, mRNA.
Homo sapiens SEC14 and spectrin domains 1 (SESTD1), mRNA.
Homo sapiens signal transducer and activator of transcription 2, 113kDa (STAT2), mRNA.
Homo sapiens carcinoembryonic antigen-related cell adhesion molecule 1 (biliary glycoprotein) (CEACAM1), transcript variant 2, mRNA.
Homo sapiens sialic acid binding Ig-like lectin 5 (SIGLEC5), mRNA.
Homo sapiens Fc fragment of IgG, high affinity Ia, receptor (CD64) (FCGR1A), mRNA.
Homo sapiens LIM domain kinase 2 (LIMK2), transcript variant 2b, mRNA.
Homo sapiens activating transcription factor 3 (ATF3), transcript variant 4, mRNA.
BX110640 Soares_testis_NHT Homo sapiens cDNA clone IMAGp998B094156, mRNA sequence
Homo sapiens septin 4 (SEPT4), transcript variant 2, mRNA.
Homo sapiens signal transducer and activator of transcription 1, 91kDa (STAT1), transcript variant alpha, mRNA.
Homo sapiens KIAA1618 (KIAA1618), mRNA.
Homo sapiens ubiquitin-conjugating enzyme E2L 6 (UBE2L6), transcript variant 1, mRNA.
Homo sapiens heparanase (HPSE), mRNA.
Homo sapiens lactamase, beta (LACTB), nuclear gene encoding mitochondrial protein, transcript variant 2, mRNA.
Homo sapiens Fc fragment of IgG, high affinity Ib, receptor (CD64) (FCGR1B), transcript variant 2, mRNA.
Homo sapiens tripartite motif-containing 22 (TRIM22), mRNA.
Homo sapiens damage-regulated autophagy modulator (DRAM), mRNA.
PREDICTED: Homo sapiens hypothetical LOC728744 (LOC728744), mRNA.
Homo sapiens proline-serine-threonine phosphatase interacting protein 2 (PSTPIP2), mRNA.
Homo sapiens absent in melanoma 2 (AIM2), mRNA.
Homo sapiens solute carrier family 26, member 8 (SLC26A8), transcript variant 1, mRNA.
Homo sapiens family with sequence similarity 102, member A (FAM102A), transcript variant 1, mRNA.
Homo sapiens F-box protein 6 (FBXO6), mRNA.
Homo sapiens similar to Interferon-induced guanylate-binding protein 1 (GTP-binding protein 1) (Guanine nucleotide-binding protein 1) (HuGBP-1) (LOC400759) on chromosome 1.
Homo sapiens lipoma HMGIC fusion partner-like 2 (LHFPL2), mRNA.
Homo sapiens guanylate binding protein 1, interferon-inducible, 67kDa (GBP1), mRNA.
Homo sapiens inhibitory caspase recruitment domain (CARD) protein (INCA), mRNA.
Homo sapiens growth arrest and DNA-damage-inducible, beta (GADD45B), mRNA.
Homo sapiens dehydrogenase/reductase (SDR family) member 9 (DHRS9), transcript variant 1, mRNA.
PREDICTED: Homo sapiens hypothetical LOC440731, transcript variant 2 (LOC440731), mRNA.
Homo sapiens sulfide quinone reductase-like (yeast) (SQRDL), mRNA.
Homo sapiens acyl-CoA thioesterase 9 (ACOT9), transcript variant 2, mRNA.
Homo sapiens transporter 1, ATP-binding cassette, sub-family B (MDR/TAP) (TAP1), mRNA.
Homo sapiens ankyrin repeat domain 22 (ANKRD22), mRNA.
Homo sapiens chromosome 16 open reading frame 7 (C16orf7), mRNA.
Homo sapiens plasminogen activator, urokinase receptor (PLAUR), transcript variant 1, mRNA.
Homo sapiens mitogen-activated protein kinase 14 (MAPK14), transcript variant 1, mRNA.
Homo sapiens glycerol kinase (GK), transcript variant 1, mRNA.
Homo sapiens GTP cyclohydrolase 1 (dopa-responsive dystonia) (GCH1), transcript variant 4, mRNA.
Homo sapiens dynein, light chain, Tctex-type 1 (DYNLT1), mRNA.
Homo sapiens Fc fragment of IgG, high affinity Ib, receptor (CD64) (FCGR1B), transcript variant 1, mRNA.
Homo sapiens basic leucine zipper transcription factor, ATF-like 2 (BATF2), mRNA.
Homo sapiens ankyrin repeat domain 22 (ANKRD22), mRNA.
Homo sapiens guanylate binding protein 5 (GBP5), mRNA.
Homo sapiens guanylate binding protein family, member 6 (GBP6), mRNA.
Homo sapiens guanylate binding protein 1, interferon-inducible, 67kDa (GBP1), mRNA.
Homo sapiens putative homeodomain transcription factor 1 (PHTF1), mRNA.
Homo sapiens WD repeat and FYVE domain containing 1 (WDFY1), mRNA.
Homo sapiens guanylate binding protein 2, interferon-inducible (GBP2), mRNA.
Homo sapiens S1 RNA binding domain 1 (SRBD1), mRNA.
Homo sapiens transporter 2, ATP-binding cassette, sub-family B (MDR/TAP) (TAP2), transcript variant 2, mRNA.
Homo sapiens sortilin 1 (SORT1), mRNA.
Homo sapiens proteasome (prosome, macropain) activator subunit 2 (PA28 beta) (PSME2), mRNA.
Homo sapiens mitogen-activated protein kinase 14 (MAPK14), transcript variant 2, mRNA.
Homo sapiens dehydrogenase/reductase (SDR family) member 9 (DHRS9), transcript variant 1, mRNA.
Homo sapiens tryptophanyl-tRNA synthetase (WARS), transcript variant 1, mRNA.
Homo sapiens tryptophanyl-tRNA synthetase (WARS), transcript variant 2, mRNA.
Homo sapiens feline leukemia virus subgroup C cellular receptor family, member 2 (FLVCR2), mRNA.
Homo sapiens dual specificity phosphatase 3 (vaccinia virus phosphatase VH1-related) (DUSP3), mRNA.
Homo sapiens fer-1-like 3, myoferlin (C. elegans) (FER1L3), transcript variant 2, mRNA.
Homo sapiens apolipoprotein L, 2 (APOL2), transcript variant beta, mRNA.
Homo sapiens signal transducer and activator of transcription 1, 91kDa (STAT1), transcript variant beta, mRNA.
Homo sapiens BR serine/threonine kinase 1 (BRSK1), mRNA.
Homo sapiens Janus kinase 2 (a protein tyrosine kinase) (JAK2), mRNA.
Homo sapiens carcinoembryonic antigen-related cell adhesion molecule 1 (biliary glycoprotein) (CEACAM1), transcript variant 1, mRNA.
Homo sapiens guanylate binding protein 4 (GBP4), mRNA.
Homo sapiens proteasome (prosome, macropain) subunit, beta type, 9 (large multifunctional peptidase 2) (PSMB9), transcript variant 1, mRNA.
Homo sapiens interleukin 15 (IL15), transcript variant 3, mRNA.
Homo sapiens methylenetetrahydrofolate dehydrogenase (NADP+ dependent) 2, methenyltetrahydrofolate cyclohydrolase (MTHFD2), nuclear gene encoding mitochondrial protein, transcript variant 2, mRNA.
Homo sapiens syntaxin 11 (STX11), mRNA.
Homo sapiens glycogenin 1 (GYG1), mRNA.
Homo sapiens vesicle-associated membrane protein 5 (myobrevin) (VAMP5), mRNA.
Homo sapiens apolipoprotein L, 6 (APOL6), mRNA.
Homo sapiens rhomboid 5 homolog 2 (Drosophila) (RHBDF2), transcript variant 2, mRNA.
Homo sapiens rhomboid 5 homolog 2 (Drosophila) (RHBDF2), transcript variant 1, mRNA.

## Sheet: Table 2.4
Gene_Symbol
AIM2
ANKRD22
APOL1
ATF3
BATF2
C1QB
C1QC
C2
CACNA1E
CARD17
CD274
CEACAM1
CMPK2
DDX58
DHRS9
EIF2AK2
EPSTI1
ETV7
EXOC3L1
FBXO6
FCGR1A
FCGR1B
FFAR3
GBP1
GBP4
GBP5
GBP6
GRIN3A
HERC5
IFI35
IFI44
IFI44L
IFI6
IFIH1
IFIT1
IFIT2
IFIT3
IFIT5
IFITM3
IL27
IRF7
ISG15
LAMP3
LAP3
LY6E
MT2A
MX1
NRN1
OAS1
OAS2
OAS3
OASL
OTOF
P2RY14
PDCD1LG2
PLSCR1
PML
RSAD2
RSPH9
RTP4
SAMD9L
SCO2
SEPT4
SERPING1
SLC26A8
SPATS2L
TNFSF10
UBE2L6
XAF1
ZBP1

## Sheet: Table 2.5
Ensembl ID	Gene Symbol
ENSG00000087116	ADAMTS2
ENSG00000232039	DEFT1P2
ENSG00000170439	METTL7B
ENSG00000159189	C1QC
ENSG00000196415	PRTN3
ENSG00000197561	ELANE
ENSG00000240247	DEFA1B
ENSG00000220586	TUBBP9
ENSG00000225492	GBP1P1
ENSG00000204525	HLA-C
ENSG00000173369	C1QB
ENSG00000254781	AC091564
ENSG00000239839	DEFA3
ENSG00000204933	CD177P1
ENSG00000172232	AZU1
ENSG00000176532	PRR15
ENSG00000137869	CYP19A1
ENSG00000005381	MPO
ENSG00000141314	RHBDL3
ENSG00000204936	CD177
ENSG00000122420	PTGFR
ENSG00000102837	OLFM4
ENSG00000148346	LCN2
ENSG00000136160	EDNRB
ENSG00000118113	MMP8
ENSG00000108950	FAM20A
ENSG00000100448	CTSG
ENSG00000115884	SDC1
ENSG00000168062	BATF2
ENSG00000283706	PRSS50
ENSG00000012223	LTF
ENSG00000233105	AC103563
ENSG00000101425	BPI
ENSG00000104332	SFRP1
ENSG00000118160	SLC8A2
ENSG00000086548	CEACAM6
ENSG00000173372	C1QA
ENSG00000189221	MAOA
ENSG00000164821	DEFA4
ENSG00000137834	SMAD6
ENSG00000073734	ABCB11
ENSG00000010030	ETV7
ENSG00000278473	IGHV3-41
ENSG00000170801	HTRA3
ENSG00000273962	IGKV2-40
ENSG00000124469	CEACAM8
ENSG00000211896	IGHG1
ENSG00000163710	PCOLCE2
ENSG00000224940	PRRT4
ENSG00000183856	IQGAP3
ENSG00000188403	IGHV1OR15-9
ENSG00000234745	HLA-B
ENSG00000203413	ACTBP6
ENSG00000164047	CAMP
ENSG00000198959	TGM2
ENSG00000179869	ABCA13
ENSG00000154451	GBP5
ENSG00000154277	UCHL1
ENSG00000211946	IGHV3-20
ENSG00000173239	LIPM
ENSG00000241294	IGKV2-24
ENSG00000108387	SEPT4
ENSG00000166278	C2
ENSG00000150337	FCGR1A
ENSG00000133063	CHIT1
ENSG00000157554	ERG
ENSG00000130202	NECTIN2
ENSG00000124785	NRN1
ENSG00000275221	HIST1H2AK
ENSG00000149131	SERPING1
ENSG00000147206	NXF3
ENSG00000265531	FCGR1CP
ENSG00000128965	CHAC1
ENSG00000065618	COL17A1
ENSG00000125968	ID1
ENSG00000096006	CRISP3
ENSG00000079393	DUSP13
ENSG00000272636	DOC2B
ENSG00000175643	RMI2
ENSG00000211974	AC245369
ENSG00000257017	HP
ENSG00000241755	IGKV1-9
ENSG00000133106	EPSTI1
ENSG00000274576	IGHV2-70
ENSG00000169397	RNASE3
ENSG00000183347	GBP6
ENSG00000134827	TCN1
ENSG00000149516	MS4A3
ENSG00000134463	ECHDC3
ENSG00000211655	IGLV1-36
ENSG00000074410	CA12
ENSG00000197646	PDCD1LG2
ENSG00000122641	INHBA
ENSG00000142583	SLC2A5
ENSG00000136634	IL10
ENSG00000171729	TMEM51
ENSG00000163958	ZDHHC19
ENSG00000167680	SEMA6B
ENSG00000104918	RETN
ENSG00000253936	IGHV3-63
ENSG00000112333	NR2E1
ENSG00000255221	CARD17
ENSG00000105974	CAV1
ENSG00000139572	GPR84
ENSG00000132170	PPARG
ENSG00000173391	OLR1
ENSG00000135424	ITGA7
ENSG00000162512	SDC3
ENSG00000214872	SMTNL1
ENSG00000242076	IGKV1-33
ENSG00000116663	FBXO6
ENSG00000165891	E2F7
ENSG00000163568	AIM2
ENSG00000129173	E2F8
ENSG00000211632	IGKV3D-11
ENSG00000156113	KCNMA1
ENSG00000073737	DHRS9
ENSG00000275832	ARHGAP23
ENSG00000185338	SOCS1
ENSG00000136514	RTP4
ENSG00000180535	BHLHA15
ENSG00000117228	GBP1
ENSG00000109321	AREG
ENSG00000198019	FCGR1B
ENSG00000240382	IGKV1-17
ENSG00000101187	SLCO4A1
ENSG00000144668	ITGA9
ENSG00000168528	SERINC2
ENSG00000104970	KIR3DX1
ENSG00000254979	AP000781
ENSG00000145685	LHFPL2
ENSG00000170955	CAVIN3
ENSG00000168899	VAMP5
ENSG00000163814	CDCP1
ENSG00000155659	VSIG4
ENSG00000174944	P2RY14
ENSG00000074660	SCARF1
ENSG00000270550	IGHV3-30
ENSG00000142089	IFITM3
ENSG00000219074	SOD1P1
ENSG00000185339	TCN2
ENSG00000198829	SUCNR1
ENSG00000124145	SDC4
ENSG00000128322	IGLL1
ENSG00000089685	BIRC5
ENSG00000211653	IGLV1-40
ENSG00000174705	SH3PXD2B
ENSG00000104808	DHDH
ENSG00000241351	IGKV3-11
ENSG00000272398	CD24
ENSG00000211677	IGLC2
ENSG00000185909	KLHDC8B
ENSG00000184838	PRR16
ENSG00000092067	CEBPE
ENSG00000135094	SDS
ENSG00000079215	SLC1A3
ENSG00000176845	METRNL
ENSG00000211663	IGLV3-19
ENSG00000224373	IGHV4-59
ENSG00000107566	ERLIN1
ENSG00000248208	WDR45P1
ENSG00000152229	PSTPIP2
ENSG00000064270	ATP2C2
ENSG00000078399	HOXA9
ENSG00000156587	UBE2L6
ENSG00000211592	IGKC
ENSG00000204345	CD300LD
ENSG00000167207	NOD2
ENSG00000121933	TMIGD3
ENSG00000211895	IGHA1
ENSG00000119686	FLVCR2
ENSG00000139410	SDSL
ENSG00000211640	IGLV6-57
ENSG00000254827	SLC22A18AS
ENSG00000150760	DOCK1
ENSG00000112984	KIF20A
ENSG00000038945	MSR1
ENSG00000170476	MZB1
ENSG00000165685	TMEM52B
ENSG00000211658	IGLV3-27
ENSG00000160180	TFF3
ENSG00000211596	IGKJ2
ENSG00000151025	GPR158
ENSG00000169031	COL4A3
ENSG00000164742	ADCY1
ENSG00000236946	HNRNPA1P70
ENSG00000101680	LAMA1
ENSG00000099769	IGFALS
ENSG00000002745	WNT16
ENSG00000268225	AC010487
ENSG00000136244	IL6
ENSG00000162630	B3GALT2
ENSG00000213557	AC068050
ENSG00000162571	TTLL10
ENSG00000211882	TRAJ7
ENSG00000091129	NRCAM
ENSG00000275395	FCGBP
ENSG00000258732	AC025884
ENSG00000144290	SLC4A10
ENSG00000225526	MKRN2OS
ENSG00000126838	PZP
ENSG00000262209	PCDHGB3
ENSG00000206077	ZDHHC11B
ENSG00000214575	CPEB1
ENSG00000164283	ESM1
ENSG00000275772	AC244157
ENSG00000221970	OR2A1
ENSG00000211866	TRAJ23
ENSG00000185689	C6orf201
ENSG00000262187	AC137800
ENSG00000152779	SLC16A12
ENSG00000134532	SOX5
ENSG00000211886	TRAJ3
ENSG00000120057	SFRP5
ENSG00000163485	ADORA1
ENSG00000158246	FAM46B
ENSG00000185818	NAT8L
ENSG00000107018	RLN1
ENSG00000216588	IGSF23
ENSG00000171798	KNDC1
ENSG00000174469	CNTNAP2
ENSG00000187999	HNRNPA1P61
ENSG00000283041	AC008038
ENSG00000242636	RPL21P129
ENSG00000164744	SUN3
ENSG00000135373	EHF
ENSG00000244050	DEFB109F
ENSG00000249454	GZMAP1
ENSG00000189367	KIAA0408
ENSG00000257752	AC091516
ENSG00000164746	C7orf57
ENSG00000121743	GJA3
ENSG00000168032	ENTPD3
ENSG00000232608	TIMM9P2
ENSG00000256713	PGA5
ENSG00000273423	OR13I1P
ENSG00000229859	PGA3
ENSG00000176771	NCKAP5
ENSG00000146250	PRSS35
ENSG00000049247	UTS2
ENSG00000241404	EGFL8
ENSG00000172476	RAB40A
ENSG00000275801	AL121985
ENSG00000232032	AC079781
ENSG00000231344	AL020997
ENSG00000180574	AC068775
ENSG00000130720	FIBCD1
ENSG00000109163	GNRHR
ENSG00000256188	TAS2R30
ENSG00000214351	OR1X5P
ENSG00000115353	TACR1
ENSG00000146477	SLC22A3
ENSG00000141579	ZNF750
ENSG00000231831	MTHFD1P1
ENSG00000204583	LRCOL1
ENSG00000163873	GRIK3
ENSG00000248340	AC106047
ENSG00000233877	AL606517
ENSG00000224886	AL132656

## Sheet: Table 2.6
Ensembl ID	Gene Symbol
ENSG00000249119	MTND6P4
ENSG00000087116	ADAMTS2
ENSG00000196415	PRTN3
ENSG00000204498	NFKBIL1
ENSG00000170439	METTL7B
ENSG00000204525	HLA-C
ENSG00000239839	DEFA3
ENSG00000197561	ELANE
ENSG00000225492	GBP1P1
ENSG00000159189	C1QC
ENSG00000172232	AZU1
ENSG00000122420	PTGFR
ENSG00000100448	CTSG
ENSG00000152766	ANKRD22
ENSG00000240247	DEFA1B
ENSG00000164821	DEFA4
ENSG00000168062	BATF2
ENSG00000005381	MPO
ENSG00000234745	HLA-B
ENSG00000224940	PRRT4
ENSG00000183856	IQGAP3
ENSG00000108950	FAM20A
ENSG00000108387	SEPT4
ENSG00000010030	ETV7
ENSG00000173239	LIPM
ENSG00000124469	CEACAM8
ENSG00000175643	RMI2
ENSG00000179869	ABCA13
ENSG00000148346	LCN2
ENSG00000104972	LILRB1
ENSG00000173320	STOX2
ENSG00000257017	HP
ENSG00000065618	COL17A1
ENSG00000012223	LTF
ENSG00000118113	MMP8
ENSG00000157554	ERG
ENSG00000074410	CA12
ENSG00000197582	GPX1P1
ENSG00000124785	NRN1
ENSG00000173369	C1QB
ENSG00000122641	INHBA
ENSG00000115155	OTOF
ENSG00000101425	BPI
ENSG00000133063	CHIT1
ENSG00000255221	CARD17
ENSG00000139572	GPR84
ENSG00000154451	GBP5
ENSG00000170955	CAVIN3
ENSG00000174944	P2RY14
ENSG00000149131	SERPING1
ENSG00000164047	CAMP
ENSG00000136160	EDNRB
ENSG00000173391	OLR1
ENSG00000167680	SEMA6B
ENSG00000198959	TGM2
ENSG00000170091	HGNC:24955
ENSG00000104918	RETN
ENSG00000211896	IGHG1
ENSG00000213722	DDAH2
ENSG00000134827	TCN1
ENSG00000073737	DHRS9
ENSG00000079215	SLC1A3
ENSG00000167105	TMEM92
ENSG00000173372	C1QA
ENSG00000150337	FCGR1A
ENSG00000163568	AIM2
ENSG00000168528	SERINC2
ENSG00000196565	HBG2
ENSG00000204305	AGER
ENSG00000011201	ANOS1
ENSG00000079393	DUSP13
ENSG00000166278	C2
ENSG00000120217	CD274
ENSG00000158163	DZIP1L
ENSG00000185338	SOCS1
ENSG00000142583	SLC2A5
ENSG00000198829	SUCNR1
ENSG00000136514	RTP4
ENSG00000214872	SMTNL1
ENSG00000117228	GBP1
ENSG00000186818	LILRB4
ENSG00000203812	HIST2H2AA3
ENSG00000211596	IGKJ2
ENSG00000165891	E2F7
ENSG00000157168	NRG1
ENSG00000197506	SLC28A3
ENSG00000134463	ECHDC3
ENSG00000196747	HIST1H2AI
ENSG00000271304	AL133507
ENSG00000183347	GBP6
ENSG00000116663	FBXO6
ENSG00000180878	C11orf42
ENSG00000211597	IGKJ1
ENSG00000118804	STBD1
ENSG00000078399	HOXA9
ENSG00000100985	MMP9
ENSG00000092067	CEBPE
ENSG00000185909	KLHDC8B
ENSG00000145685	LHFPL2
ENSG00000198216	CACNA1E
ENSG00000165685	TMEM52B
ENSG00000197632	SERPINB2
ENSG00000172159	FRMD3
ENSG00000155659	VSIG4
ENSG00000186583	SPATC1
ENSG00000162512	SDC3
ENSG00000170848	PSG6
ENSG00000102010	BMX
ENSG00000239998	LILRA2
ENSG00000165731	RET
ENSG00000149256	TENM4
ENSG00000130635	COL5A1
ENSG00000227212	PFN1P6
ENSG00000275772	AC244157
ENSG00000198796	ALPK2
ENSG00000185483	ROR1
ENSG00000226321	CROCC2
ENSG00000244050	DEFB109F
ENSG00000025423	HSD17B6
ENSG00000002745	WNT16
ENSG00000150625	GPM6A
ENSG00000197353	LYPD2
ENSG00000241134	BET1P1
ENSG00000229859	PGA3
ENSG00000164283	ESM1
ENSG00000236946	HNRNPA1P70
ENSG00000189367	KIAA0408
ENSG00000006468	ETV1
ENSG00000171798	KNDC1
ENSG00000174473	GALNTL6
ENSG00000258732	AC025884
ENSG00000169031	COL4A3
ENSG00000172987	HPSE2

## Sheet: Table 2.7
Ensembl ID	Gene Symbol
ENSG00000204619	PPP1R11
ENSG00000276345	AC004556
ENSG00000074803	SLC12A1
ENSG00000270249	AC093668
ENSG00000267459	AC006116
ENSG00000226981	ABHD17AP6
ENSG00000261208	AL365475
ENSG00000215559	ANKRD20A11P
ENSG00000255526	NEDD8-MDP1
ENSG00000180447	GAS1
ENSG00000116833	NR5A2
ENSG00000215493	AC007731
ENSG00000154188	ANGPT1
ENSG00000224427	AP000281
ENSG00000174348	PODN
ENSG00000176723	ZNF843
ENSG00000182389	CACNB4
ENSG00000112414	ADGRG6
ENSG00000279058	AGAP14
ENSG00000183542	KLRC4
ENSG00000255819	KLRC4-KLRK1
ENSG00000135525	MAP7
ENSG00000129167	TPH1
ENSG00000197057	DTHD1
ENSG00000187984	ANKRD19P
ENSG00000178075	GRAMD1C
ENSG00000166851	PLK1
ENSG00000135047	CTSL
ENSG00000099860	GADD45B
ENSG00000124762	CDKN1A
ENSG00000188282	RUFY4
ENSG00000171848	RRM2
ENSG00000177989	ODF3B
ENSG00000221963	APOL6
ENSG00000172159	FRMD3
ENSG00000197272	IL27
ENSG00000185885	IFITM1
ENSG00000134247	PTGFRN
ENSG00000130489	SCO2
ENSG00000141664	ZCCHC2
ENSG00000116663	FBXO6
ENSG00000125148	MT2A
ENSG00000174705	SH3PXD2B
ENSG00000140464	PML
ENSG00000089685	BIRC5
ENSG00000188313	PLSCR1
ENSG00000204323	SMIM5
ENSG00000068079	IFI35
ENSG00000169679	BUB1
ENSG00000236567	TCF3P1
ENSG00000105971	CAV2
ENSG00000229754	CXCR2P1
ENSG00000176170	SPHK1
ENSG00000148926	ADM
ENSG00000177706	FAM20C
ENSG00000255221	CARD17
ENSG00000101057	MYBL2
ENSG00000137628	DDX60
ENSG00000132465	JCHAIN
ENSG00000139832	RAB20
ENSG00000119686	FLVCR2
ENSG00000108950	FAM20A
ENSG00000254709	IGLL5
ENSG00000078081	LAMP3
ENSG00000211949	IGHV3-23
ENSG00000185339	TCN2
ENSG00000239264	TXNDC5
ENSG00000240382	IGKV1-17
ENSG00000211598	IGKV4-1
ENSG00000162512	SDC3
ENSG00000170476	MZB1
ENSG00000178445	GLDC
ENSG00000117399	CDC20
ENSG00000173372	C1QA
ENSG00000244437	IGKV3-15
ENSG00000183762	KREMEN1
ENSG00000243290	IGKV1-12
ENSG00000211592	IGKC
ENSG00000142089	IFITM3
ENSG00000243466	IGKV1-5
ENSG00000198019	FCGR1B
ENSG00000198959	TGM2
ENSG00000010030	ETV7
ENSG00000211668	IGLV2-11
ENSG00000126709	IFI6
ENSG00000162772	ATF3
ENSG00000211666	IGLV2-14
ENSG00000002549	LAP3
ENSG00000211625	IGKV3D-20
ENSG00000214872	SMTNL1
ENSG00000239951	IGKV3-20
ENSG00000224373	IGHV4-59
ENSG00000241351	IGKV3-11
ENSG00000211673	IGLV3-1
ENSG00000211663	IGLV3-19
ENSG00000265531	FCGR1CP
ENSG00000133106	EPSTI1
ENSG00000154451	GBP5
ENSG00000251546	IGKV1D-39
ENSG00000211967	IGHV3-53
ENSG00000211676	IGLJ2
ENSG00000211970	IGHV4-61
ENSG00000111331	OAS3
ENSG00000160932	LY6E
ENSG00000136514	RTP4
ENSG00000150337	FCGR1A
ENSG00000108387	SEPT4
ENSG00000188290	HES4
ENSG00000242076	IGKV1-33
ENSG00000239855	IGKV1-6
ENSG00000236056	GAPDHP14
ENSG00000159189	C1QC
ENSG00000060656	PTPRU
ENSG00000111291	GPRC5D
ENSG00000211677	IGLC2
ENSG00000211648	IGLV1-47
ENSG00000175643	RMI2
ENSG00000137965	IFI44
ENSG00000173369	C1QB
ENSG00000120217	CD274
ENSG00000211941	IGHV3-11
ENSG00000211644	IGLV1-51
ENSG00000211640	IGLV6-57
ENSG00000282639	AC247036
ENSG00000211670	IGLV3-9
ENSG00000211965	IGHV3-49
ENSG00000168062	BATF2
ENSG00000211653	IGLV1-40
ENSG00000149131	SERPING1
ENSG00000211905	IGHJ1
ENSG00000274576	IGHV2-70
ENSG00000134326	CMPK2
ENSG00000225573	RPL35P5
ENSG00000132170	PPARG
ENSG00000211611	IGKV6-21
ENSG00000165949	IFI27
ENSG00000211662	IGLV3-21
ENSG00000197646	PDCD1LG2
ENSG00000187608	ISG15
ENSG00000173239	LIPM
ENSG00000270550	IGHV3-30
ENSG00000211669	IGLV3-10
ENSG00000152766	ANKRD22
ENSG00000211664	IGLV2-18
ENSG00000115155	OTOF
ENSG00000211895	IGHA1
ENSG00000225492	GBP1P1
ENSG00000225523	IGKV6D-21
ENSG00000211655	IGLV1-36
ENSG00000253818	IGLV1-41

## Sheet: Table 2.8
Ensembl ID	Gene name
ENSG00000005961	ITGA2B
ENSG00000008438	PGLYRP1
ENSG00000017483	SLC38A5
ENSG00000069399	BCL3
ENSG00000073150	PANX2
ENSG00000074660	SCARF1
ENSG00000088726	TMEM40
ENSG00000090013	BLVRB
ENSG00000093134	VNN3
ENSG00000099985	OSM
ENSG00000101460	MAP1LC3A
ENSG00000103154	NECAB2
ENSG00000104903	LYL1
ENSG00000105701	FKBP8
ENSG00000105711	SCN1B
ENSG00000105835	NAMPT
ENSG00000109272	PF4V1
ENSG00000110203	FOLR3
ENSG00000112053	SLC26A8
ENSG00000113140	SPARC
ENSG00000113303	BTNL8
ENSG00000114270	COL7A1
ENSG00000115590	IL1R2
ENSG00000115594	IL1R1
ENSG00000116473	RAP1A
ENSG00000120051	CFAP58
ENSG00000120217	CD274
ENSG00000120885	CLU
ENSG00000122026	RPL21
ENSG00000122432	SPATA1
ENSG00000123610	TNFAIP6
ENSG00000124107	SLPI
ENSG00000124256	ZBP1
ENSG00000125148	MT2A
ENSG00000126262	FFAR2
ENSG00000126709	IFI6
ENSG00000128383	APOBEC3A
ENSG00000128512	DOCK4
ENSG00000128918	ALDH1A2
ENSG00000129673	AANAT
ENSG00000130489	SCO2
ENSG00000132530	XAF1
ENSG00000134321	RSAD2
ENSG00000134548	SPX
ENSG00000134571	MYBPC3
ENSG00000134668	SPOCD1
ENSG00000134686	PHC2
ENSG00000135114	OASL
ENSG00000136689	IL1RN
ENSG00000136732	GYPC
ENSG00000137198	GMPR
ENSG00000137331	IER3
ENSG00000137441	FGFBP2
ENSG00000137507	LRRC32
ENSG00000138772	ANXA3
ENSG00000139890	REM2
ENSG00000140932	CMTM2
ENSG00000141298	SSH2
ENSG00000141404	GNAL
ENSG00000142552	RCN3
ENSG00000143858	SYT2
ENSG00000145736	GTF2H2
ENSG00000148926	ADM
ENSG00000149131	SERPING1
ENSG00000152766	ANKRD22
ENSG00000153814	JAZF1
ENSG00000154146	NRGN
ENSG00000154188	ANGPT1
ENSG00000157542	KCNJ6
ENSG00000157551	KCNJ15
ENSG00000158050	DUSP2
ENSG00000158292	GPR153
ENSG00000159588	CCDC17
ENSG00000161040	FBXL13
ENSG00000161911	TREML1
ENSG00000162366	PDZK1IP1
ENSG00000162747	FCGR3B
ENSG00000163464	CXCR1
ENSG00000163735	CXCL5
ENSG00000163736	PPBP
ENSG00000163737	PF4
ENSG00000163739	CXCL1
ENSG00000163803	PLB1
ENSG00000165181	C9orf84
ENSG00000166091	CMTM5
ENSG00000166546	BEAN1
ENSG00000167434	CA4
ENSG00000167536	DHRS13
ENSG00000167676	PLIN4
ENSG00000167705	RILP
ENSG00000167874	TMEM88
ENSG00000167992	VWCE
ENSG00000168062	BATF2
ENSG00000169247	SH3TC2
ENSG00000169704	GP9
ENSG00000169902	TPST1
ENSG00000170956	CEACAM3
ENSG00000171051	FPR1
ENSG00000172243	CLEC7A
ENSG00000175003	SLC22A1
ENSG00000175899	A2M
ENSG00000176788	BASP1
ENSG00000177989	ODF3B
ENSG00000178814	OPLAH
ENSG00000180089	TMEM86B
ENSG00000181016	LSMEM1
ENSG00000181778	TMEM252
ENSG00000182310	SPACA6
ENSG00000182732	RGS6
ENSG00000182885	ADGRG3
ENSG00000183762	KREMEN1
ENSG00000184500	PROS1
ENSG00000184557	SOCS3
ENSG00000184611	KCNH7
ENSG00000185201	IFITM2
ENSG00000185442	FAM174B
ENSG00000185507	IRF7
ENSG00000187608	ISG15
ENSG00000187775	DNAH17
ENSG00000188056	TREML4
ENSG00000188313	PLSCR1
ENSG00000196358	NTNG2
ENSG00000196684	HSH2D
ENSG00000198216	CACNA1E
ENSG00000198336	MYL4
ENSG00000198478	SH3BGRL2
ENSG00000198736	MSRB1
ENSG00000198814	GK
ENSG00000203804	ADAMTSL4-AS1
ENSG00000203814	HIST2H2BF
ENSG00000203999	LINC01270
ENSG00000204420	C6orf25
ENSG00000205309	NT5M
ENSG00000205639	MFSD2B
ENSG00000205786	LINC01531
ENSG00000205890	RP11-473M20.5
ENSG00000206172	HBA1
ENSG00000206177	HBM
ENSG00000211459	MT-RNR1
ENSG00000211662	IGLV3-21
ENSG00000211947	IGHV3-21
ENSG00000211964	IGHV3-48
ENSG00000213347	MXD3
ENSG00000213937	CLDN9
ENSG00000214456	PLIN5
ENSG00000214872	SMTNL1
ENSG00000223722	RP11-467L13.5
ENSG00000223855	HRAT92
ENSG00000223935	AC008074.3
ENSG00000224650	IGHV3-74
ENSG00000225101	OR52K3P
ENSG00000225217	HSPA7
ENSG00000225873	LINC00694
ENSG00000228315	GUSBP11
ENSG00000231233	CFAP58-AS1
ENSG00000232254	CSF2RBP1
ENSG00000233429	HOTAIRM1
ENSG00000234998	RP11-439A17.10
ENSG00000235169	SMIM1
ENSG00000235453	TOPORS-AS1
ENSG00000238243	OR2W3
ENSG00000243797	CTB-111H14.1
ENSG00000244617	ASPRV1
ENSG00000244682	FCGR2C
ENSG00000248099	INSL3
ENSG00000248485	PCP4L1
ENSG00000249456	RP11-298J20.4
ENSG00000249476	CTD-2587M2.1
ENSG00000250334	LINC00989
ENSG00000250616	RP11-455F5.3
ENSG00000255557	RP11-770G2.2
ENSG00000256249	RP11-324E6.6
ENSG00000258344	RP11-968A15.8
ENSG00000258484	SPESP1
ENSG00000258867	LINC01146
ENSG00000259448	RP11-16E12.1
ENSG00000260528	FAM157C
ENSG00000260911	RP11-196G11.2
ENSG00000268861	CTD-2207O23.3
ENSG00000272888	LINC01578
ENSG00000273112	RP11-25K21.6
ENSG00000274290	HIST1H2BE
ENSG00000275395	FCGBP
ENSG00000276241	CTB-91J4.1
ENSG00000277855	RP11-154H23.4
ENSG00000282804	RP3-369A17.6
