# Supplementary material for: Validation of Differentially Expressed Immune Biomarkers in Latent and Active Tuberculosis by Real-Time PCR
Source: Front Immunol. 2021 Mar 16;11:612564. doi: 10.3389/fimmu.2020.612564 (PMC8029985; doi:10.3389/fimmu.2020.612564)
Supplement: Supplementary Table S1 — Table 1.1. Details of Patient and Control Samples Table 1.2 Summary of numbers of patients per group and affiliations Table 1.2. Summary of patients or controls recruited per collaborating site used in the study Table 1.3. Number of participants per PREDICT TB LTBI and CNTRLB study groups study groups classified by TST IGRA status and progression to active TB Table 1.4 Gene entities validated in study using Roche Real-time Ready qPCR assays with assay configuration identifiers and ascribed biological function Table 1.5 Summary of the differentially expressed gene entities between the control, latent and active TB disease groups in the study from ANOVA SNK analysis Table 1.6 ROC/AUC values from pairwise comparisons for single biomarkers between control, latent and active TB disease groups Table 1.7 ROC/AUC values from pairwise comparisons for single biomarkers between control and latent TB progressor and non-progressor groups. [file DataSheet_1.zip › Supplementary Table S3.xlsx]

## Sheet: Table 3.1
Gene Symbol	p value corrected BH FDR; CTRLA vs All other groups	p value uncorrected BH FDR; CTRLA vs All other groups	FC CTRLA vs CTRLB	Regulation	FC CTRLA vs LTB	Regulation	FC CTRLA vs IEPTB	Regulation	FC CTRLA vs UKPTB	Regulation	FC CTRLA vs IPTB	Regulation	Gene Symbol	FC LTB vs IEPTB	FC LTB vs UKPTB	FC LTB vs IPTB	FC EPTB vs UKPTB	FC EPTB vs IPTB	FC UKPTB vs IPTB	EntrezGeneID	GenbankAccession	GeneName
CD52	0.00151748	0.000286316	1.09342	up	-1.10195	down	1.11463	up	1.15059	up	-1.08923	down	CD52	2.21658	2.25254	0.0127178	0.0359542	-2.20387	-2.23982	1043	NM_001803	CD52 molecule
GBP1	8.61307e-18	3.25022e-19	1.01281	up	1.03409	up	1.61206	up	1.31773	up	1.8013	up	GBP1	0.577975	0.283638	0.767209	-0.294337	0.189234	0.483571	2633	NM_002053	guanylate binding protein 1, interferon-inducible
GBP2	8.18596e-06	8.95917e-07	-1	down	1.00257	up	1.12807	up	1.03346	up	1.19862	up	GBP2	0.125503	0.0308914	0.196053	-0.0946114	0.0705506	0.165162	2634	NM_004120	guanylate binding protein 2, interferon-inducible
GBP5	1.39016e-18	2.62294e-20	-1.00611	down	-1.01118	down	1.29201	up	1.1607	up	1.76479	up	GBP5	2.30319	2.17189	2.77598	-0.131304	0.472786	0.60409	115362	NM_052942	guanylate binding protein 5
HLA-B	0.0172881	0.00456667	-1.09	down	-1.02088	down	-1.12219	down	1.01802	up	1.47196	up	HLA-B	-0.101309	2.0389	2.49284	2.14021	2.59415	0.45394	3106	NM_005514///XR_246962	major histocompatibility complex, class I, B
IFIT3	0.00265343	0.000550712	1.00718	up	1.00199	up	1.6387	up	1.25373	up	1.85535	up	IFIT3	0.636706	0.25174	0.853354	-0.384966	0.216648	0.601614	3437	NM_001289758	interferon-induced protein with tetratricopeptide repeats 3
IFITM3	1.13735e-05	1.50216e-06	1.10136	up	1.36514	up	1.3248	up	1.39988	up	1.83763	up	IFITM3	-0.040337	0.0347465	0.472496	0.0750835	0.512833	0.437749	10410	NM_021034	interferon induced transmembrane protein 3
IRF1	8.18596e-06	9.26712e-07	1.0959	up	1.02148	up	1.07086	up	1.34797	up	1.29987	up	IRF1	0.0493803	0.326488	0.27839	0.277108	0.229009	-0.0480983	3659	NM_002198	interferon regulatory factor 1
LOC400759	8.18596e-06	6.33187e-07	1.00998	up	1.01076	up	1.07334	up	1.12002	up	1.27064	up	LOC400759	0.0625796	0.109258	0.259875	0.0466783	0.197296	0.150618	400759	NR_003133.2	guanylate binding protein 1 pseudogene 1 (GBP1P1)
NCF1C	2.42918e-11	1.37501e-12	1.03136	up	1.07681	up	1.25493	up	1.1816	up	1.68713	up	NCF1C	0.178116	0.104788	0.610318	-0.0733271	0.432203	0.50553	654817	NR_003187.3	neutrophil cytosolic factor 1C pseudogene ( also known as SH3PXD1C)
PF4V1	0.00671426	0.00152021	-1	down	1.00904	up	1.0436	up	1.05049	up	1.0034	up	PF4V1	0.0345558	0.0414482	-0.0056407	0.0068924	-0.0401965	-0.0470889	5197	NM_002620	platelet factor 4 variant 1
S100A11	0.000729789	0.000123927	1.31185	up	1.08393	up	1.35404	up	1.35651	up	1.63679	up	S100A11	0.270107	0.272579	0.552853	0.0024721	0.282746	0.280274	6282	NM_005620	S100 calcium binding protein A11
SAMD9L	0.0108713	0.00266654	-1	down	-1	down	1.02806	up	1.00144	up	1.04822	up	SAMD9L	2.02806	2.00144	2.04822	-0.0266205	0.0201541	0.0467746	219285	XM_005250193	sterile alpha motif domain containing 9-like
STAT1	0.000339071	5.11805e-05	-1.02185	down	-1.00344	down	-1.01861	down	1.09417	up	-1.00552	down	STAT1	-0.0151715	2.09762	-0.0020772	2.11279	0.0130943	-2.09969	6772	NM_139266	signal transducer and activator of transcription 1, 91kDa
TAF10	0.0410133	0.0123814	-1	down	-1	down	-1	down	1.06951	up	1.50065	up	TAF10	0	2.06951	2.50065	2.06951	2.50065	0.431132	6881	NM_006284	TAF10 RNA polymerase II, TATA box binding protein (TBP)-associated factor, 30kDa
TAPBP	0.0271586	0.0076864	1.19902	up	1.03055	up	1.46417	up	1.31946	up	1.64005	up	TAPBP	0.433614	0.288911	0.609497	-0.144703	0.175883	0.320585	6892	NM_003190///NM_172208///AF067286	TAP binding protein (tapasin)
TRIM25	0.0472735	0.0151632	1.00392	up	-1	down	-1	down	-1	down	1.04586	up	TRIM25	0	0	2.04586	0	2.04586	2.04586	7706	NM_005082	tripartite motif containing 25

## Sheet: Table 3.2
Gene_Symbol	p CNTRLA vs EPTB	p LTBI vs IEPTB	p CNTRLB vs IEPTB	p UKPTB vs IEPTB	p IPTB vs IEPTB	p LTBI vs CNTRLA	p CNTRLB vs CNTRLA	p UKPTB vs CNTRLA	p IPTB vs CNTRLA	p UKPTB vs LTBI	p IPTB vs LTBI	p UKPTB vs CNTRLB	p IPTB vs CNTRLB	p IPTB vs UKPTB	p CNTRLA vs All	p (Corr) CNTRLA vs All
GBP5	0.00117839	0.00209177	0.00166864		2.4603e-05			0.0395219	7.71359e-06		2.03164e-05		1.72252e-05	2.17521e-05	1.39016e-18	2.62294e-20
GBP1	1.73344e-05	2.20593e-05	7.885e-06	0.0168419				0.00590592	2.03164e-05	0.00407326	7.71371e-06	0.0051432	1.72252e-05	0.000629066	8.61307e-18	3.25022e-19
NCF1C	0.0233702		0.0481249		0.000104645				2.03164e-05		7.72724e-06		1.72256e-05	2.90486e-05	2.42918e-11	1.37501e-12
GBP2	0.0354874	0.0146446	0.022721	0.0383331					0.000278483		0.000146592		0.000191356	0.00133345	8.18596e-06	8.95917e-07
IRF1				0.00710574	0.0185371			0.000441751	0.0023169	0.00101343	0.00421284	0.0106408	0.0170517		8.18596e-06	9.26712e-07
LOC400759					0.00250505				5.14491e-05		4.36885e-05		7.22656e-05	0.0127728	8.18596e-06	6.33187e-07
IFITM3	0.0304505				0.0169654	0.0261011		0.0207383	2.08073e-05		0.0203682		5.49575e-05	0.0142994	1.13735e-05	1.50216e-06
STAT1				0.00205682				0.0021547		0.0041297		0.00197023		0.00621548	0.000339071	5.11805e-05
S100A11	0.0317628						0.0381173	0.046942	0.000143372		0.00188515				0.000729789	0.000123927
CD52										0.0426921				0.045356	0.00151748	0.000286316
IFIT3			0.0375173						0.0225259		0.0162228		0.011106		0.00265343	0.000550712
PF4V1												0.0410433		0.0453242	0.00671426	0.00152021
SAMD9L									0.03142		0.02205		0.0139618	0.00990309	0.0108713	0.00266654
HLA-B					0.00723484				0.021156		0.0258895		0.00994862	0.0110986	0.0172881	0.00456667
TAPBP									0.0278965		0.0341609				0.0271586	0.0076864
TAF10					0.0415368				0.0293194		0.0186858		0.0099684	0.0150218	0.0410133	0.0123814
TRIM25					0.0456021				0.0322726		0.0206101		0.00852851	0.0110229	0.0472735	0.0151632

## Sheet: Table 3.3
Gene_Symbol	FC Difference between LTB-NPR and LTB_PR	FC LTB_NPR vs CTRLA	Regulation LTB_NPR vs CTRLA	FC LTB_PR vs CTRLA	Regulation LTB_PR vs CTRLA	FC CTRLB vs CTRLA	Regulation CTRLB vs CTRLA	FC IEPTB vs CTRLA	Regulation IEPTB vs CTRLA	FC UKPTB vs CTRLA	Regulation UKPTB vs CTRLA	FC IPTB vs CTRLA	Regulation IPTB vs CTRLA	Description	EntrezGeneID	GenbankAccession	GeneName
STAT1	2.10898	-1.01146	down	1.09752	up	-1.02185	down	-1.01861	down	1.09417	up	-1.00552	down	Homo sapiens signal transducer and activator of transcription 1, 91kDa (STAT1), transcript variant beta, mRNA [NM_139266]	6772	NM_139266	signal transducer and activator of transcription 1, 91kDa
GBP5	2.087	-1.01772	down	1.06928	up	-1.00611	down	1.29201	up	1.1607	up	1.76479	up	Homo sapiens guanylate binding protein 5 (GBP5), transcript variant 1, mRNA [NM_052942]	115362	NM_052942	guanylate binding protein 5
GBP1	0.144602	1.02373	up	1.16833	up	1.01281	up	1.61206	up	1.31773	up	1.8013	up	Homo sapiens guanylate binding protein 1, interferon-inducible (GBP1), mRNA [NM_002053]	2633	NM_002053	guanylate binding protein 1, interferon-inducible
LOC400759	0.0594532	1.00635	up	1.0658	up	1.00998	up	1.07334	up	1.12002	up	1.27064	up
IFITM3	0.0468176	1.36162	up	1.40844	up	1.10136	up	1.3248	up	1.39988	up	1.83763	up	Homo sapiens interferon induced transmembrane protein 3 (IFITM3), transcript variant 1, mRNA [NM_021034]	10410	NM_021034	interferon induced transmembrane protein 3
S100A11	0.0275677	1.08186	up	1.10942	up	1.31185	up	1.35404	up	1.35651	up	1.63679	up	Homo sapiens S100 calcium binding protein A11 (S100A11), mRNA [NM_005620]	6282	NM_005620	S100 calcium binding protein A11
TAF10	0	-1	down	-1	down	-1	down	-1	down	1.06951	up	1.50065	up	Homo sapiens TAF10 RNA polymerase II, TATA box binding protein (TBP)-associated factor, 30kDa (TAF10), mRNA [NM_006284]	6881	NM_006284	TAF10 RNA polymerase II, TATA box binding protein (TBP)-associated factor, 30kDa
SAMD9L	0	-1	down	-1	down	-1	down	1.02806	up	1.00144	up	1.04822	up	sterile alpha motif domain containing 9-like [Source:HGNC Symbol;Acc:HGNC:1349] [ENST00000610760]///sterile alpha motif domain containing 9-like [Source:HGNC Symbol;Acc:HGNC:1349] [ENST00000411955]	219285	XM_005250193	sterile alpha motif domain containing 9-like
TRIM25	0	-1	down	-1	down	1.00392	up	-1	down	-1	down	1.04586	up	Homo sapiens tripartite motif containing 25 (TRIM25), mRNA [NM_005082]	7706	NM_005082	tripartite motif containing 25
CD52	-0.0127154	-1.10099	down	-1.1137	down	1.09342	up	1.11463	up	1.15059	up	-1.08923	down	Homo sapiens CD52 molecule (CD52), mRNA [NM_001803]	1043	NM_001803	CD52 molecule
NCF1C	-0.0377124	1.07973	up	1.04202	up	1.03136	up	1.25493	up	1.1816	up	1.68713	up
HLA-B	-0.0572062	-1.01664	down	-1.07384	down	-1.09	down	-1.12219	down	1.01802	up	1.47196	up	Homo sapiens major histocompatibility complex, class I, B (HLA-B), mRNA [NM_005514]///major histocompatibility complex, class I, B [Source:HGNC Symbol;Acc:HGNC:4932] [ENST00000466304]	3106	NM_005514///XR_246962	major histocompatibility complex, class I, B
IFIT3	-2.00216	1.00216	up	-1	down	1.00718	up	1.6387	up	1.25373	up	1.85535	up	Homo sapiens interferon-induced protein with tetratricopeptide repeats 3 (IFIT3), transcript variant 3, mRNA [NM_001289758]	3437	NM_001289758	interferon-induced protein with tetratricopeptide repeats 3
GBP2	-2.00278	1.00278	up	-1	down	-1	down	1.12807	up	1.03346	up	1.19862	up	Homo sapiens guanylate binding protein 2, interferon-inducible (GBP2), mRNA [NM_004120]	2634	NM_004120	guanylate binding protein 2, interferon-inducible
PF4V1	-2.00979	1.00979	up	-1	down	-1	down	1.0436	up	1.05049	up	1.0034	up	Homo sapiens platelet factor 4 variant 1 (PF4V1), mRNA [NM_002620]	5197	NM_002620	platelet factor 4 variant 1
IRF1	-2.02327	1.02327	up	-1	down	1.0959	up	1.07086	up	1.34797	up	1.29987	up	Homo sapiens interferon regulatory factor 1 (IRF1), mRNA [NM_002198]	3659	NM_002198	interferon regulatory factor 1
TAPBP	-2.03311	1.03311	up	-1	down	1.19902	up	1.46417	up	1.31946	up	1.64005	up	TAP binding protein (tapasin) [Source:HGNC Symbol;Acc:HGNC:11566] [ENST00000480730]///Homo sapiens TAP binding protein (tapasin) (TAPBP), transcript variant 2, mRNA [NM_172208]///Homo sapiens TAP binding protein (tapasin) (TAPBP), transcript variant 1, mRNA [NM_003190]	6892	NM_003190///NM_172208///AF067286	TAP binding protein (tapasin)

## Sheet: Table 3.4
Sample	Group	Progression	Cumulative Normalised Expression 7plex signature	LOC400759_Normalized(Log scale)	IFITM3_Normalized(Log scale)	HLA-B_Normalized(Log scale)	S100A11_Normalized(Log scale)	GBP1_Normalized(Log scale)	STAT1_Normalized(Log scale)	GBP5_Normalized(Log scale)
2439	LTNT	NPR	1.27254	0	3.66732	2.98162	0.748461	1.17121	0.339137	0
1053	LTNT Control	NPR	1.2135	1.11936	2.04264	0	5.33253	0	0	0
1864	LTNT Control	NPR	1.11696	0.341986	2.7115	2.1534	0.599318	0.289244	0.526069	1.19724
2161	LTNT	NPR	0.711817	0.136848	3.67864	0	0.207893	0.92372	0.0356239	0
4127	LTNT	PR	0.674832	0.735522	1.43296	0	0	1.32884	1.22651	0
8370	LTNT	NPR	0.670352	0	0	1.8515	2.84097	0	0	0
4011	LTNT Control	NPR	0.644891	0	0	3.0974	1.41684	0	0	0
6030	LTNT Control	NPR	0.642069	0	0.757877	0	3.7366	0	0	0
6709	LTNT	PR	0.612892	0	1.09761	1.58916	0	0.466758	0.138159	0.998557
7751	LTNT Control	NPR	0.556333	0	0	0	3.89433	0	0	0
1244	LTNT	NPR	0.535838	0	2.31325	1.43762	0	0	0	0
2041	LTNT	NPR	0.521686	0	1.16027	2.49153	0	0	0	0
1399	LTNT Control	NPR	0.511696	0	2.13093	1.45094	0	0	0	0
59377	LTNT	NPR	0.510532	0	1.32539	1.18829	1.06005	0	0	0
8970	LTNT	NPR	0.487745	0	1.78031	0	0	0.634129	0.891419	0.108357
7265	LTNT Control	NPR	0.480171	0	0	0.798042	2.56316	0	0	0
8685	LTNT	NPR	0.468076	0.748891	0	1.29498	1.23266	0	0	0
9148	LTNT	NPR	0.465503	0	1.87381	0	0	0.552869	0.664483	0.167358
547	LTNT Control	NPR	0.445747	0	0	2.29241	0.827819	0	0	0
1867	LTNT Control	NPR	0.442117	0	2.27352	0	0	0.821302	0	0
9123	LTNT	NPR	0.438395	0	1.97453	0	1.09424	0	0	0
6731	LTNT Control	NPR	0.428314	0	1.76553	0	1.23266	0	0	0
1241	LTNT	NPR	0.423167	0	1.5008	0.70862	0.752749	0	0	0
1516	LTNT Control	NPR	0.41776	0	0.166073	1.91025	0.847997	0	0	0
5072	LTNT Control	NPR	0.407856	0	0	0	2.85499	0	0	0
5180	LTNT	NPR	0.407628	0	1.9855	0	0.867896	0	0	0
8746	LTNT Control	NPR	0.395076	0	0	0	2.76553	0	0	0
8506	LTNT Control	NPR	0.384839	0	0	0.984582	1.70929	0	0	0
6316	LTNT	PR	0.37439	0	1.42223	0	1.19849	0	0	0
6642	LTNT	NPR	0.355199	0	0	2.48639	0	0	0	0
1728	LTNT Control	NPR	0.338352	0	0.867896	0	0	0.71984	0	0.78073
178	Control	NPR	0.328746	0	0	2.30122	0	0	0	0
8961	LTNT Control	NPR	0.32216	0	0	2.25512	0	0	0	0
8271	LTNT	NPR	0.306932	0	0	2.14852	0	0	0	0
6006	LTNT Control	NPR	0.29839	0	0	2.08873	0	0	0	0
2357	LTNT	NPR	0.292804	0	2.04963	0	0	0	0	0
5682	LTNT	NPR	0.288465	0	0	2.01925	0	0	0	0
342	LTNT	NPR	0.28719	0	0	2.01033	0	0	0	0
8859	LTNT Control	NPR	0.282861	0	0	0	1.98003	0	0	0
3767	LTNT Control	NPR	0.277433	0	0	1.89869	0	0.0433446	0	0
1178	LTNT	NPR	0.274289	0	1.41414	0	0.505891	0	0	0
8467	LTNT	NPR	0.273236	0	1.91265	0	0	0	0	0
2565	LTNT Control	NPR	0.266206	0	0	1.86344	0	0	0	0
4966	LTNT Control	NPR	0.265354	0	0	1.85748	0	0	0	0
8399	LTNT Control	NPR	0.265245	0	0	0.980932	0.87578	0	0	0
3673	LTNT	NPR	0.26524	0	1.19219	0	0.664483	0	0	0
2978	LTNT	NPR	0.262779	0	0	1.83945	0	0	0	0
2056	LTNT	NPR	0.262517	0	1.46467	0	0.372952	0	0	0
10714	LTNT	NPR	0.261624	0	0	1.83137	0	0	0	0
8411	LTNT	NPR	0.260462	0	0	1.82324	0	0	0	0
233	Control	NPR	0.255451	0	0	1.78816	0	0	0	0
8478	LTNT	NPR	0.242603	0	1.69822	0	0	0	0	0
706	LTNT	NPR	0.24156	0	0.0384361	1.65248	0	0	0	0
99	LTNT	NPR	0.234176	0	1.63923	0	0	0	0	0
3192	LTNT	NPR	0.233097	0	0	1.63168	0	0	0	0
19944	LTNT Control	NPR	0.23042	0	0	1.61294	0	0	0	0
2488	LTNT	NPR	0.227451	0	1.59216	0	0	0	0	0
8202	LTNT	NPR	0.218991	0	0	1.53294	0	0	0	0
172	Control	NPR	0.218634	0	0	1.53044	0	0	0	0
8982	LTNT	NPR	0.218277	0	0	1.52794	0	0	0	0
2614	LTNT Control	NPR	0.217202	0	0	1.52042	0	0	0	0
1249	LTNT	NPR	0.20849	0	1.45943	0	0	0	0	0
173	Control	NPR	0.197226	0	0	1.38059	0	0	0	0
8365	LTNT Control	NPR	0.196534	0	0	0	1.37573	0	0	0
5076	LTNT	NPR	0.189976	0	0	1.32984	0	0	0	0
1192	LTNT	NPR	0.186254	0	0	1.30377	0	0	0	0
8818	LTNT Control	NPR	0.185523	0	0	0	1.29866	0	0	0
232	Control	NPR	0.184354	0	0	0	0	0	0.726831	0.563646
6736	LTNT	NPR	0.183311	0	0	1.28318	0	0	0	0
1628	LTNT Control	NPR	0.177296	0	0	1.24107	0	0	0	0
4932	LTNT	NPR	0.176094	0	1.23266	0	0	0	0	0
4870	LTNT	NPR	0.158241	0	1.10769	0	0	0	0	0
8118	LTNT	NPR	0.156802	0	1.09761	0	0	0	0	0
6282	LTNT	NPR	0.156319	0	1.09424	0	0	0	0	0
7222	LTNT	NPR	0.155764	0	0.428142	0	0.662205	0	0	0
2571	LTNT	PR	0.15328	0	0	1.07296	0	0	0	0
8693	LTNT Control	NPR	0.146938	0	0	0	1.02857	0	0	0
8979	LTNT Control	NPR	0.145926	0	0	0	1.02148	0	0	0
6947	LTNT	NPR	0.145289	0	0	1.01702	0	0	0	0
3550	LTNT	NPR	0.143372	0	1.0036	0	0	0	0	0
5073	LTNT Control	NPR	0.140786	0	0.9855	0	0	0	0	0
226	Control	NPR	0.136976	0	0	0.958835	0	0	0	0
1727	LTNT Control	NPR	0.129556	0	0	0	0.906891	0	0	0
6572	LTNT Control	NPR	0.129556	0	0	0	0.906891	0	0	0
6909	LTNT Control	NPR	0.122853	0	0	0	0.85997	0	0	0
3641	LTNT Control	NPR	0.118752	0	0	0.831261	0	0	0	0
3850	LTNT Control	NPR	0.11689	0	0	0.818229	0	0	0	0
5432	LTNT Control	NPR	0.115776	0	0	0.810435	0	0	0	0
2467	LTNT	NPR	0.109362	0	0.765535	0	0	0	0	0
176	Control	NPR	0.107381	0	0	0.751669	0	0	0	0
2198	LTNT	NPR	0.106768	0	0	0.747379	0	0	0	0
4733	LTNT Control	NPR	0.0975105	0	0	0	0.682573	0	0	0
5472	LTNT Control	NPR	0.0960595	0	0	0.672416	0	0	0	0
2871	LTNT	NPR	0.0948265	0	0	0.663785	0	0	0	0
3195	LTNT Control	NPR	0.0929664	0	0	0	0.650764	0	0	0
2636	LTNT	NPR	0.0916811	0	0	0.641768	0	0	0	0
1067	LTNT Control	NPR	0.0866671	0	0	0.60667	0	0	0	0
3769	LTNT Control	NPR	0.060319	0	0.422233	0	0	0	0	0
4599	LTNT	NPR	0.0572197	0	0.400538	0	0	0	0	0
3651	LTNT Control	NPR	0.0564375	0	0	0	0.395063	0	0	0
513	LTNT	NPR	0.0484482	0	0.339137	0	0	0	0	0
3560	LTNT	NPR	0.0456993	0	0	0.319895	0	0	0	0
5138	LTNT	NPR	0.0259869	0	0.00719549	0.174713	0	0	0	0
4738	LTNT Control	NPR	0.0187044	0	0	0	0.130931	0	0	0
2217	LTNT Control	NPR	0.0120092	0	0.0840642	0	0	0	0	0
6640	LTNT Control	NPR	0.0070901	0	0	0	0.0496307	0	0	0
2609	LTNT Control	NPR	0	0	0	0	0	0	0	0
2462	LTNT	NPR	0	0	0	0	0	0	0	0
9508	LTNT Control	NPR	0	0	0	0	0	0	0	0
2358	LTNT Control	NPR	0	0	0	0	0	0	0	0
8998	LTNT	NPR	0	0	0	0	0	0	0	0
2603	LTNT	NPR	0	0	0	0	0	0	0	0
4748	LTNT Control	NPR	0	0	0	0	0	0	0	0
160	Control	NPR	0	0	0	0	0	0	0	0
161	Control	NPR	0	0	0	0	0	0	0	0
162	Control	NPR	0	0	0	0	0	0	0	0
163	Control	NPR	0	0	0	0	0	0	0	0
170	Control	NPR	0	0	0	0	0	0	0	0
171	Control	NPR	0	0	0	0	0	0	0	0
174	Control	NPR	0	0	0	0	0	0	0	0
177	Control	NPR	0	0	0	0	0	0	0	0
179	Control	NPR	0	0	0	0	0	0	0	0
224	Control	NPR	0	0	0	0	0	0	0	0
225	Control	NPR	0	0	0	0	0	0	0	0
231	Control	NPR	0	0	0	0	0	0	0	0
234	Control	NPR	0	0	0	0	0	0	0	0
80	LTNT Control	NPR	0	0	0	0	0	0	0	0
227	LTNT Control	NPR	0	0	0	0	0	0	0	0
228	LTNT Control	NPR	0	0	0	0	0	0	0	0
229	LTNT Control	NPR	0	0	0	0	0	0	0	0
230	LTNT Control	NPR	0	0	0	0	0	0	0	0
1772	LTNT Control	NPR	0	0	0	0	0	0	0	0
1773	LTNT Control	NPR	0	0	0	0	0	0	0	0
1865	LTNT Control	NPR	0	0	0	0	0	0	0	0
1886	LTNT Control	NPR	0	0	0	0	0	0	0	0
2060	LTNT Control	NPR	0	0	0	0	0	0	0	0
2296	LTNT Control	NPR	0	0	0	0	0	0	0	0
2405	LTNT Control	NPR	0	0	0	0	0	0	0	0
3015	LTNT Control	NPR	0	0	0	0	0	0	0	0
3239	LTNT Control	NPR	0	0	0	0	0	0	0	0
4237	LTNT Control	NPR	0	0	0	0	0	0	0	0
4672	LTNT Control	NPR	0	0	0	0	0	0	0	0
4685	LTNT Control	NPR	0	0	0	0	0	0	0	0
10094	LTNT Control	NPR	0	0	0	0	0	0	0	0
10100	LTNT Control	NPR	0	0	0	0	0	0	0	0
10441	LTNT Control	NPR	0	0	0	0	0	0	0	0
1488	LTNT Control	NPR	0	0	0	0	0	0	0	0
1770	LTNT Control	NPR	0	0	0	0	0	0	0	0
1771	LTNT Control	NPR	0	0	0	0	0	0	0	0
1868	LTNT Control	NPR	0	0	0	0	0	0	0	0
2298	LTNT Control	NPR	0	0	0	0	0	0	0	0
2564	LTNT Control	NPR	0	0	0	0	0	0	0	0
2589	LTNT Control	NPR	0	0	0	0	0	0	0	0
2625	LTNT Control	NPR	0	0	0	0	0	0	0	0
2846	LTNT Control	NPR	0	0	0	0	0	0	0	0
2859	LTNT Control	NPR	0	0	0	0	0	0	0	0
2868	LTNT Control	NPR	0	0	0	0	0	0	0	0
3740	LTNT Control	NPR	0	0	0	0	0	0	0	0
3843	LTNT Control	NPR	0	0	0	0	0	0	0	0
4539	LTNT Control	NPR	0	0	0	0	0	0	0	0
4734	LTNT Control	NPR	0	0	0	0	0	0	0	0
4744	LTNT Control	NPR	0	0	0	0	0	0	0	0
477	LTNT Control	NPR	0	0	0	0	0	0	0	0
4907	LTNT Control	NPR	0	0	0	0	0	0	0	0
5231	LTNT Control	NPR	0	0	0	0	0	0	0	0
5301	LTNT Control	NPR	0	0	0	0	0	0	0	0
5439	LTNT Control	NPR	0	0	0	0	0	0	0	0
5627	LTNT Control	NPR	0	0	0	0	0	0	0	0
5723	LTNT Control	NPR	0	0	0	0	0	0	0	0
5784	LTNT Control	NPR	0	0	0	0	0	0	0	0
6097	LTNT Control	NPR	0	0	0	0	0	0	0	0
622	LTNT Control	NPR	0	0	0	0	0	0	0	0
8259	LTNT Control	NPR	0	0	0	0	0	0	0	0
8991	LTNT Control	NPR	0	0	0	0	0	0	0	0
9084	LTNT Control	NPR	0	0	0	0	0	0	0	0
9521	LTNT Control	NPR	0	0	0	0	0	0	0	0
982	LTNT Control	NPR	0	0	0	0	0	0	0	0
9870	LTNT Control	NPR	0	0	0	0	0	0	0	0
9873	LTNT Control	NPR	0	0	0	0	0	0	0	0
728	LTNT	NPR	0	0	0	0	0	0	0	0
730	LTNT	NPR	0	0	0	0	0	0	0	0
1223	LTNT	NPR	0	0	0	0	0	0	0	0
1314	LTNT	NPR	0	0	0	0	0	0	0	0
1710	LTNT	NPR	0	0	0	0	0	0	0	0
2064	LTNT	NPR	0	0	0	0	0	0	0	0
2173	LTNT	NPR	0	0	0	0	0	0	0	0
2242	LTNT	NPR	0	0	0	0	0	0	0	0
2354	LTNT	NPR	0	0	0	0	0	0	0	0
2404	LTNT	NPR	0	0	0	0	0	0	0	0
2595	LTNT	NPR	0	0	0	0	0	0	0	0
2604	LTNT	NPR	0	0	0	0	0	0	0	0
3372	LTNT	NPR	0	0	0	0	0	0	0	0
3792	LTNT	NPR	0	0	0	0	0	0	0	0
4706	LTNT	NPR	0	0	0	0	0	0	0	0
5684	LTNT	NPR	0	0	0	0	0	0	0	0
1055	LTNT	NPR	0	0	0	0	0	0	0	0
1313	LTNT	NPR	0	0	0	0	0	0	0	0
2194	LTNT	NPR	0	0	0	0	0	0	0	0
2359	LTNT	NPR	0	0	0	0	0	0	0	0
2624	LTNT	NPR	0	0	0	0	0	0	0	0
2626	LTNT	NPR	0	0	0	0	0	0	0	0
2847	LTNT	NPR	0	0	0	0	0	0	0	0
2863	LTNT	NPR	0	0	0	0	0	0	0	0
3370	LTNT	NPR	0	0	0	0	0	0	0	0
347	LTNT	NPR	0	0	0	0	0	0	0	0
3811	LTNT	NPR	0	0	0	0	0	0	0	0
4039	LTNT	NPR	0	0	0	0	0	0	0	0
4931	LTNT	NPR	0	0	0	0	0	0	0	0
5375	LTNT	NPR	0	0	0	0	0	0	0	0
5664	LTNT	NPR	0	0	0	0	0	0	0	0
6155	LTNT	NPR	0	0	0	0	0	0	0	0
6406	LTNT	NPR	0	0	0	0	0	0	0	0
6750	LTNT	NPR	0	0	0	0	0	0	0	0
6995	LTNT	NPR	0	0	0	0	0	0	0	0
7213	LTNT	NPR	0	0	0	0	0	0	0	0
726	LTNT	NPR	0	0	0	0	0	0	0	0
73	LTNT	NPR	0	0	0	0	0	0	0	0
748	LTNT	NPR	0	0	0	0	0	0	0	0
7572	LTNT	NPR	0	0	0	0	0	0	0	0
758	LTNT	NPR	0	0	0	0	0	0	0	0
8212	LTNT	NPR	0	0	0	0	0	0	0	0
9476	LTNT	NPR	0	0	0	0	0	0	0	0
9974	LTNT	NPR	0	0	0	0	0	0	0	0
617	LTNT	PR	0	0	0	0	0	0	0	0
2562	LTNT	PR	0	0	0	0	0	0	0	0
3768	LTNT	PR	0	0	0	0	0	0	0	0
2870	LTNT	PR	0	0	0	0	0	0	0	0
			0.135283
			0.211687
			0.423373
			0.558657
			0.34697

## Sheet: Table 3.5
A
Group Comparison	MARKER	AUC	SE	90% CI	P Value	Sensitivity (%)	90% CI	Specificity (%)	LR+	LR-	90% CI	Cut-off Value	PPV (%)	NPV (%)
Controls vs Active TB	GBP1	0.9197	0.01781	0.8904 To 0.9490	< 0.0001	80.26	74.20% to 85.42%	91.8	9.7878	0.215033	86.49% to 95.49%	0.175	92.42	78.87
Controls vs Active TB	IFIT3	0.914	0.01863	0.8834 To 0.9447	< 0.0001	80.13	74.03% to 85.32%	90.16	8.14329	0.220386	84.55% to 94.23%	0.0801	90.98	78.57
Controls vs Active TB	SAMD9L	0.8654	0.02211	0.8290 To 0.9017	< 0.0001	80.33	73.46% to 86.05%	82.24	4.52309	0.239178	76.35% to 87.16%	0.009525	81.21	77.6
Controls vs Active TB	GBP2	0.8691	0.02205	0.8328 To 0.9054	< 0.0001	80.33	73.46% to 86.05%	80.26	4.0694	0.245078	74.20% to 85.42%	0.068	83.56	76.56
Controls vs Active TB	LOC400759	0.8408	0.02478	0.8001 To 0.8816	< 0.0001	80.33	73.46% to 86.05%	80.26	4.0694	0.245078	74.20% to 85.42%	0.0288	83.56	76.5625
Controls vs Active TB	GBP5	0.8165	0.0263	0.7732 To 0.8597	< 0.0001	80.33	73.46% to 86.05%	72.37	2.90735	0.271798	65.78% to 78.29%	0.051	82.09	67.86
Controls vs Active TB	IRF1	0.7993	0.02821	0.7529 To 0.8457	< 0.0001	80.33	73.46% to 86.05%	71.05	2.77478	0.276847	64.40% to 77.08%	0.2325	81.82	70.42
Controls vs Active TB	TAPBP	0.8082	0.02625	0.7650 To 0.8514	< 0.0001	80.33	73.46% to 86.05%	68.42	2.5437	0.287489	61.66% to 74.64%	0.44	81.89	67.12
Controls vs Active TB	STAT1	0.6909	0.03252	0.6374 To 0.7444	< 0.0001	80.33	73.46% to 86.05%	57.89	1.90762	0.339782	50.91% to 64.65%	0.106	78.57	60.49
Controls vs Active TB	IFITM3	0.7371	0.03048	0.6870 To 0.7873	< 0.0001	80.26	74.20% to 85.42%	50	1.6052	0.3948	42.21% to 57.79%	-0.4393	65.56	66.67
Controls vs Active TB	NCF1C	0.7022	0.03094	0.6513 To 0.7531	< 0.0001	80.33	73.46% to 86.05%	49.34	1.58567	0.398662	42.40% to 56.31%	0.625	75	55.75
Controls vs Active TB	PF4V1	0.6125	0.03369	0.5571 To 0.6680	0.001367	80.33	73.46% to 86.05%	43.42	1.41976	0.453017	36.62% to 50.42%	0.1897	73.12	54.14
Controls vs Active TB	S100A11	0.6813	0.03314	0.6268 To 0.7358	< 0.0001	80.33	73.46% to 86.05%	39.47	1.32711	0.498353	32.82% to 46.44%	1.095	71.76	53.44
Controls vs Active TB	TAF10	0.6209	0.03362	0.555 To 0.6868	0.00058	80.33	72.16% to 86.97%	38.82	1.31301	0.506698	31.03% to 47.05%	-0.000503	69.05	51.05
Controls vs Active TB	TRIM25	0.552	0.0346	0.4842 To 0.6198	0.1392	80.33	72.16% to 86.97%	34.21	1.22101	0.574978	26.72% to 42.33%	0.0768	65.79	48.99
Controls vs Active TB	CD52	0.612	0.03542	0.5537 To 0.6703	0.001442	80.33	73.46% to 86.05%	25	1.07107	0.7868	19.30% to 31.45%	1.324	46.23	62.29
Controls vs Active TB	HLA-B	0.5848	0.0345	0.5171 To 0.6525	0.01586	80.33	72.16% to 86.97%	23.68	1.0525	0.8307	17.17% to 31.25%	1.771	63.16	45.16
B
Group Comparison	MARKER	AUC	SE	90% CI	P Value	Sensitivity (%)	90% CI	Specificity (%)	LR+	LR-	90% CI	Cut-off Value	PPV (%)	NPV (%)
Controls vs Latent TB	IFITM3	0.7901	0.02993	0.7408 To 0.8393	< 0.0001	80.33	73.46% to 86.05%	64.49	2.26218	0.305009	56.17% to 72.18%	0.1167	74.19	72.06
Controls vs Latent TB	GBP1	0.7998	0.02943	0.7513 To 0.8482	< 0.0001	80.33	73.46% to 86.05%	61.68	2.09629	0.318904	53.31% to 69.56%	-0.0308	72.53	68.84
Controls vs Latent TB	IFIT3	0.6466	0.0361	0.5872 To 0.7060	0.00013	80.33	73.46% to 86.05%	37.38	1.28282	0.526217	29.56% to 45.74%	0.0102	69.69	57.14
Controls vs Latent TB	STAT1	0.5984	0.03772	0.5363 To 0.6605	0.01023	80.33	73.46% to 86.05%	37.38	1.28282	0.526217	29.56% to 45.74%	0.1055	62.5	59.39
Controls vs Latent TB	LOC400759	0.6359	0.03648	0.5759 To 0.6959	0.0003888	80.33	73.46% to 86.05%	32.71	1.19379	0.601345	25.22% to 40.94%	0.0285	59.32	57.07
Controls vs Latent TB	SAMD9L	0.607	0.03724	0.5457 To 0.6682	0.00524	80.33	73.46% to 86.05%	31.78	1.17751	0.618943	24.36% to 39.97%	0.0097	58.62	57.31
Controls vs Active TB	CD52	0.612	0.03542	0.5537 To 0.6703	0.001442	80.33	73.46% to 86.05%	25	1.07107	0.7868	19.30% to 31.45%	1.324	46.23	62.29
Controls vs Latent TB	GBP2	0.5637	0.03785	0.5014 To 0.6260	0.09645	80.33	73.46% to 86.05%	23.36	1.04815	0.842038	16.79% to 31.08%	0.0698	51.02	53.89
Controls vs Latent TB	GBP5	0.5354	0.03814	0.4726 To 0.5981	0.3562	80.33	73.46% to 86.05%	23.36	1.04815	0.842038	16.79% to 31.08%	0.0508	51.02	54.44
Controls vs Latent TB	HLA-B	0.585	0.0377	0.5115 To 0.6593	0.02619	80.33	72.16% to 86.97%	21.7	1.02593	0.906452	14.28% to 30.76%	1.711	50	54.14
Controls vs Latent TB	IRF1	0.5583	0.03788	0.4960 To 0.6206	0.1279	80.33	73.46% to 86.05%	19.63	0.999502	1.00204	13.54% to 27.02%	0.238	46.64	53.26
Controls vs Latent TB	NC1FC	0.5013	0.03844	0.4381 To 0.5646	0.9721	80.33	73.46% to 86.05%	19.63	0.999502	1.00204	13.54% to 27.02%	0.6275	46.67	53.26
Controls vs Latent TB	TAF10	0.5443	0.03816	0.4695 To 0.6191	0.2491	80.33	72.16% to 86.97%	16.98	0.967598	1.15842	10.39% to 25.50%	0.001505	51.93	41.67
Controls vs Latent TB	TRIM25	0.4986	0.03833	0.4235 To 0.5738	1.028	80.33	72.16% to 86.97%	15.09	0.946061	1.30351	8.81% to 23.35%	0.0788	58.53	47.87
Controls vs Latent TB	PF4V1	0.4659	0.03823	0.4030 To 0.5288	1.627	80.33	73.46% to 86.05%	14.95	0.944503	1.31572	9.610% to 21.82%	0.1897	40	51.85
Controls vs Latent TB	TAPBP	0.4091	0.0378	0.3470 To 0.4713	1.982	80.33	73.46% to 86.05%	14.95	0.944503	1.31572	9.610% to 21.82%	0.445	40	51.85
Controls vs Latent TB	S100A11	0.4968	0.03861	0.4333 To 0.5603	1.066	80.33	73.46% to 86.05%	13.08	0.924183	1.50382	8.087% to 19.70%	1.102	36.84	51.3
C
Group Comparison	MARKER	AUC	SE	90% CI	P Value	Sensitivity (%)	90% CI	Specificity (%)	LR+	LR-	90% CI	Cut-off Value	PPV (%)	NPV (%)
CNTRLS/LTB vs Active TB	IFIT3	0.8863	0.018	0.8567 To 0.9159	< 0.0001	80.35	75.53% to 84.57%	86.09	5.7764	0.2282	80.59% to 90.49%	0.051	87.5	89.76
CNTRLS/LTB vs Active TB	GBP1	0.8745	0.01925	0.8428 To 0.9062	< 0.0001	80.79	75.99% to 84.97%	83.55	4.9112	0.2299	77.79% to 88.30%	0.1138	74.85	90
CNTRLS/LTB vs Active TB	GBP2	0.8628	0.02015	0.8297 To 0.8960	< 0.0001	82.1	77.41% to 86.15%	79.61	4.0265	0.2248	73.48% to 84.84%	0.085	75,31	85.84
CNTRLS/LTB vs Active TB	TAPBP	0.8283	0.0215	0.7930 To 0.8637	< 0.0001	70.31	64.94% to 75.27%	79.61	3.4483	0.3729	73.48% to 84.84%	0.036	64.02	84.41
CNTRLS/LTB vs Active TB	SAMD9L	0.854	0.02025	0.8207 To 0.8873	< 0.0001	80.35	75.53% to 84.57%	77.63	3.5919	0.2531	71.36% to 83.08%	0.0218	73.05	84.11
CNTRLS/LTB vs Active TB	LOC400759	0.8216	0.02403	0.7821 To 0.8612	< 0.0001	80.35	75.53% to 84.57%	73.03	2.9792	0.2691	66.47% to 78.90%	0.0902	67.52	82.22
CNTRLS/LTB vs Active TB	HLA-B	0.738	0.02801	0.6920 To 0.7841	< 0.0001	70.74	65.40% to 75.68%	72.19	2.5437	0.4053	65.56% to 78.15%	0.0333	42.2	56,25
CNTRLS/LTB vs Active TB	GBP5	0.8112	0.02524	0.7697 To 0.8527	< 0.0001	82.53	77.88% to 86.54%	71.71	2.9173	0.2436	65.09% to 77.69%	0.0785	73.15	81.47
CNTRLS/LTB vs Active TB	IRF1	0.7977	0.02525	0.7561 To 0.8392	< 0.0001	80.35	75.53% to 84.57%	71.05	2.7755	0.2766	64.40% to 77.08%	0.2325	69.93	89.04
CNTRLS/LTB vs Active TB	S100A11	0.7054	0.02745	0.6602 To 0.7506	< 0.0001	70.74	65.40% to 75.68%	62.5	1.8864	0.4682	55.57% to 69.06%	0.3897	57.76	75.48
CNTRLS/LTB vs Active TB	STAT1	0.6524	0.03058	0.6021 To 0.7027	< 0.0001	70.31	64.94% to 75.27%	60.53	1.7814	0.4905	53.56% to 67.18%	0.087	58.13	72.85
CNTRLS/LTB vs Active TB	NC1FC	0.6975	0.0278	0.6518 To 0.7433	< 0.0001	70.74	65.40% to 75.68%	58.55	1.7066	0.4997	51.57% to 65.28%	0.3025	56.41	72.89
CNTRLS/LTB vs Active TB	TAF10	0.6434	0.03077	0.5928 To 0.6941	< 0.0001	70.74	65.40% to 75.68%	55.26	1.5811	0.5295	48.27% to 62.10%	-2.35e-05	69.75	48.29
CNTRLS/LTB vs Active TB	CD52	0.6707	0.02735	0.6257 To 0.7157	< 0.0001	70.31	64.94% to 75.27%	54.61	1.549	0.5437	47.61% to 61.46%	0.4433	50.66	81.66
CNTRLS/LTB vs Active TB	PF4V1	0.6222	0.03081	0.5715 To 0.6729	< 0.0001	70.31	64.94% to 75.27%	51.32	1.4443	0.5785	44.34% to 58.25%	0.092	53.79	68.64
CNTRLS/LTB vs Active TB	IFITM3	0.6211	0.02981	0.5721 To 0.6702	< 0.0001	70.31	64.94% to 75.27%	49.34	1.3879	0.6017	42.40% to 56.31%	0.4725	53.15	68.07
CNTRLS/LTB vs Active TB	TRIM25	0.5495	0.03201	0.4969 To 0.6022	0.1015	70.74	65.40% to 75.68%	41.45	1.2082	0.7059	34.72% to 48.43%	0.048	49.6	64.57

## Sheet: Table 3.6
A
Group Comparison	MARKER	AUC	SE	90% CI	P Value	Sensitivity (%)	90% CI	Specificity (%)	LR+	LR-	90% CI	Cut-off Value	PPV (%)	NPV (%)
Controls vs Active TB	GBP1+IFIT3	0.9447	0.01386	0.9219 To 0.9675	< 0.0001	80.33	73.46% to 86.05%	93.42	89.10% to 96.39%	12.2082	0.210554	-0.0462	85.45	90.74
Controls vs Active TB	GBP1+IFIT3+SAMD9L	0.9438	0.01383	0.9211 To 0.9666	< 0.0001	80.33	73.46% to 86.05%	94.08	89.90% to 96.88%	13.5693	0.209077	-0.0385	85.62	91.51
Controls vs Active TB	GBP1+IFIT3+SAMD9L+LOC400759	0.9388	0.01412	0.9156 To 0.9620	< 0.0001	80.33	73.46% to 86.05%	92.11	87.52% to 95.38%	10.1812	0.213549	0.028	85.28	0.8909
Controls vs Active TB	GBP1+IFIT3+GBP2	0.9385	0.01394	0.9155 To 0.9614	< 0.0001	80.33	73.46% to 86.05%	93.42	89.10% to 96.39%	12.2082	0.210554	0.0211	85.45	91.67
Controls vs Active TB	GBP1+IFIT3+SAMD9L+GBP2	0.9379	0.01391	0.9150 To 0.9608	< 0.0001	80.33	73.46% to 86.05%	92.76	88.31% to 95.89%	11.0953	0.212053	0.0694	82.46	89.32
Controls vs Active TB	GBP1+IFIT3+LOC400759	0.9366	0.01459	0.9126 To 0.9606	< 0.0001	80.33	73.46% to 86.05%	92.11	87.52% to 95.38%	10.1812	0.213549	0.0282	84.76	71.81
Controls vs Active TB	GBP1+SAMD9L	0.9288	0.01574	0.9029 To 0.9547	< 0.0001	80.33	73.46% to 86.05%	92.76	88.31% to 95.89%	11.0953	0.212053	-0.0364	85.37	89.91
Controls vs Active TB	GBP1+IFIT3+SAMD9L+TAPBP	0.9192	0.01568	0.8934 To 0.9450	< 0.0001	80.33	73.46% to 86.05%	84.21	78.52% to 88.87%	5.0874	0.233583	0.7122	84.11	79.51
Controls vs Active TB	IFIT3+SAMD9L	0.9187	0.01675	0.8911 To 0.9462	< 0.0001	80.33	73.46% to 86.05%	88.16	82.95% to 92.20%	6.78463	0.223117	0.0176	84.71	83.62
Controls vs Active TB	GBP1+IFIT3+TAPBP	0.9186	0.0157	0.8927 To 0.9444	< 0.0001	80.33	73.46% to 86.05%	86.84	81.46% to 91.11%	6.1041	0.226509	0.5906	84.52	0.8305
Controls vs Active TB	GBP1+IFIT3+SAMD9L+FYB	0.9184	0.01707	0.8903 To 0.9464	< 0.0001	80.33	73.46% to 86.05%	89.47	84.45% to 93.29%	7.62868	0.21985	0.0124	87.42	85.09
Controls vs Active TB	GBP1+IFIT3+SAMD9L+TAPBP	0.9114	0.01731	0.8829 To 0.9399	< 0.0001	80.33	73.46% to 86.05%	84.21	78.52% to 88.87%	5.0874	0.233583	0.7432	84.67	80.49
Controls vs Active TB	GBP1+IFIT3+IRF1	0.8897	0.02036	0.8562 To 0.9232	< 0.0001	80.33	73.46% to 86.05%	84.21	78.52% to 88.87%	5.0874	0.233583	0.1982	84.11	81.97
B
Group Comparison	MARKER	AUC	SE	90% CI	P Value	Sensitivity (%)	90% CI	Specificity (%)	LR+	LR-	90% CI	Cut-off Value	PPV (%)	NPV (%)
Controls vs Latent TB	GBP1+IFITM3	0.8088	0.02878	0.7615 To 0.8561	< 0.0001	80.33	73.46% to 86.05%	64.49	56.17% to 72.18%	2.26218	0.305009	0.0738	74.29	76.61
Controls vs Latent TB	GBP1+IFIT3+IFITM3	0.8079	0.02877	0.7605 To 0.8552	< 0.0001	80.33	73.46% to 86.05%	64.49	56.17% to 72.18%	2.26218	0.305009	0.04	72.04	71.53
Controls vs Latent TB	GBP1+IFIT3+IFITM3+SAMD9L	0.8074	0.0289	0.7599 To 0.8550	< 0.0001	80.33	73.46% to 86.05%	65.42	57.13% to 73.05%	2.32302	0.300673	0.0363	73.4	69.63
Controls vs Latent TB	GBP1+IFIT3	0.7896	0.03015	0.7400 To 0.8392	< 0.0001	80.33	73.46% to 86.05%	61.68	53.31% to 69.56%	2.09629	0.318904	-0.0465	68.89	70.5
Controls vs Latent TB	GBP1+IFIT3+SAMD9L	0.7672	0.03144	0.7155 To 0.8189	< 0.0001	80.33	73.46% to 86.05%	57.01	48.60% to 65.12%	1.86857	0.345027	-0.0381	72.29	68.06
Controls vs Latent TB	GBP1+IFITM3+FYB	0.7317	0.04811	0.6526 To 0.8109	< 0.0001	80	72.05% to 86.49%	51.43	36.46% to 66.21%	1.64711	0.388878	-0.5145	65.69	82.61
Controls vs Latent TB	GBP1+IFITM3+S100A11	0.655	0.03594	0.5959 To 0.7141	< 0.0001	80.33	73.46% to 86.05%	31.78	24.36% to 39.97%	1.17751	0.618943	1.381	58.62	56.73
C
Group Comparison	ALGORITHM	AUC	SE	90% CI	P Value	Sensitivity (%)	90% CI	Specificity (%)	90% CI	LR+	LR-	Cut-off Value	PPV (%)	NPV (%)
Controls/LTB vs Active TB	GBP1 + GBP2 + IFIT3 + SAMD9L	0.912	0.01486	(0.888-0.937)	< 0.0001	85.15	80.73% to 88.88%	79.61	73.48% to 84.84%	4.1761	0.1865	0.5195	64.25	82.18
Controls/LTB vs Active TB	GBP1 + GBP2 + IFIT3	0.9115	0.01504	(0.887-0.936)	< 0.0001	86.03	81.69% to 89.65%	80.26	74.20% to 85.42%	4.3582	0.1741	0.5244	77.92	87.67
Controls/LTB vs Active TB	GBP1 + IFIT3 + SAMD9L	0.91	0.01476	(0.886-0.935)	< 0.0001	86.9	82.65% to 90.41%	82.24	76.35% to 87.16%	4.893	0.1593	0.3967	80.65	88.5
Controls/LTB vs Active TB	GBP1 + GBP2 + IFIT3 + SAMD9L + TAPBP	0.91	0.01479	(0.886-0.934)	< 0.0001	86.03	81.69% to 89.65%	79.61	73.48% to 84.84%	4.2192	0.1755	1.077	66.11	81.09
Controls/LTB vs Active TB	GBP1 + IFIT3	0.9074	0.01511	(0.883-0.932)	< 0.0001	85.15	80.73% to 88.88%	80.26	74.20% to 85.42%	4.3136	0.185	0.3526	78.21	87.11
Controls/LTB vs Active TB	GBP1 + IFIT3 + IFITM3	0.784	0.024	(0.745-0.823)	< 0.0001	80.35	75.53% to 84.57%	61.18	54.23% to 67.81%	2.0698	0.3212	1.149	67.39	75.72
Controls/LTB vs Active TB	GBP1 + IFITM3 + S100A11	0.7598	0.02535	(0.718-0.802)	< 0.0001	75.55	70.42% to 80.17%	66.45	59.61% to 72.79%	2.2519	0.3679	1.426	65.61	77.68
Controls/LTB vs Active TB	GBP1 + IFITM3	0.741	0.02619	(0.698-0.784)	< 0.0001	75.98	70.88% to 80.57%	64.47	57.59% to 70.93%	2.1385	0.3726	0.708	64.71	76.54

## Sheet: Table 3.7
Biomarker Combination	Entities Included	COMPARISON	TPP GOALS	MET?	ROC AUC Value	Standard Error	90% Confidence Interval	p value	Cutoff <	Sensitivity %	90% CI	Specificity %	90% CI2	LR +	LR -
A	GBP1 + IFIT3	CNTRLA VS UKPTB	TRIAGE MINIMUM (90% SENSITIVITY/70% SPECIFICITY)	YES	0.9556	0.02268	0.9182 To 0.9929	< 0.0001	0.0293	90	71.74% to 98.19%	88.89	80.14% to 94.67%	8.1008	0.1125
	GBP1 + IFIT3	CNTRLA VS UKPTB	TRIAGE OPTIMAL (95% SENSITIVITY/80% SPECIFICITY)	YES	0.9556	0.02268	0.9182 To 0.9929	< 0.0001	0.1296	95	78.39% to 99.74%	85.71	76.39% to 92.34%	6.648	0.0583
	GBP1 + IFIT3	CNTRLA VS UKPTB	CONFIRMATORY MINIMUM (65% SENSITIVITY/98% SPECIFICITY)	YES	0.9556	0.02268	0.9182 To 0.9929	< 0.0001	-0.2246	75	54.44% to 89.59%	98.41	92.69% to 99.92%	47.1698	0.254		NC	not calculated
	GBP1 + IFIT3	CNTRLA VS EPTB	TRIAGE MINIMUM (90% SENSITIVITY/70% SPECIFICITY)	YES	0.981	0.01316	0.9593 To 1.003	< 0.0001	0.0329	90	71.74% to 98.19%	97.62	89.20% to 99.88%	37.8151	0.1024
	GBP1 + IFIT3	CNTRLA VS EPTB	TRIAGE OPTIMAL (95% SENSITIVITY/80% SPECIFICITY)	YES	0.981	0.01316	0.9593 To 1.003	< 0.0001	0.1937	95	78.39% to 99.74%	88.1	76.58% to 95.19%	7.9832	0.0568
	GBP1 + IFIT3	CNTRLA VS EPTB	CONFIRMATORY MINIMUM (65% SENSITIVITY/98% SPECIFICITY)	YES	0.981	0.01316	0.9593 To 1.003	< 0.0001	-0.1905	75	54.44% to 89.59%	100	93.12% to 100.0%	NC	0.25
	GBP1 + IFIT3	CNTRLA VS IPTB	TRIAGE MINIMUM (90% SENSITIVITY/70% SPECIFICITY)	YES	0.9798	0.01284	0.9587 To 1.001	< 0.0001	0.0577	90	71.74% to 98.19%	93.62	84.32% to 98.24%	14.1066	0.1068
	GBP1 + IFIT3	CNTRLA VS IPTB	TRIAGE OPTIMAL (95% SENSITIVITY/80% SPECIFICITY)	YES	0.9798	0.01284	0.9587 To 1.001	< 0.0001	0.131	95	78.39% to 99.74%	93.62	84.32% to 98.24%	14.8903	0.0534
	GBP1 + IFIT3	CNTRLA VS IPTB	CONFIRMATORY MINIMUM (65% SENSITIVITY/98% SPECIFICITY)	YES	0.9798	0.01284	0.9587 To 1.001	< 0.0001	-0.1804	75	54.44% to 89.59%	100	93.82% to 100.0%	NC	0.25
	GBP1 + IFIT3	CNTRLA VS ALL COMBINED ACTIVE TB	TRIAGE MINIMUM (90% SENSITIVITY/70% SPECIFICITY)	YES	0.9701	0.01491	0.9455 To 0.9946	< 0.0001	-0.1859	90	71.74% to 98.19%	92.76	88.31% to 95.89%	12.4309	0.1078
	GBP1 + IFIT3	CNTRLA VS ALL COMBINED ACTIVE TB	TRIAGE OPTIMAL (95% SENSITIVITY/80% SPECIFICITY)	YES	0.9701	0.01491	0.9455 To 0.9946	< 0.0001	0.0293	95	78.39% to 99.74%	88.82	83.70% to 92.75%	8.4973	0.0563
	GBP1 + IFIT3	CNTRLA VS ALL COMBINED ACTIVE TB	CONFIRMATORY MINIMUM (65% SENSITIVITY/98% SPECIFICITY)	YES	0.9701	0.01491	0.9455 To 0.9946	< 0.0001	0.1296	75	54.44% to 89.59%	98.68	95.92% to 99.77%	56.8182	0.2533
	GBP1 + IFIT3	CNTRLB VS UKPTB	TRIAGE MINIMUM (90% SENSITIVITY/70% SPECIFICITY)	YES	0.9163	0.0232	0.8781 To 0.9544	< 0.0001	0.1544	90.2	83.94% to 94.58%	84.13	74.56% to 91.13%	5.6837	0.1165
	GBP1 + IFIT3	CNTRLB VS UKPTB	TRIAGE OPTIMAL (95% SENSITIVITY/80% SPECIFICITY)	No	0.9163	0.0232	0.8781 To 0.9544	< 0.0001	1.046	95.1	89.97% to 98.05%	44.44	33.73% to 55.56%	1.7117	0.1103
	GBP1 + IFIT3	CNTRLB VS UKPTB	CONFIRMATORY MINIMUM (65% SENSITIVITY/98% SPECIFICITY)	No	0.9163	0.0232	0.8781 To 0.9544	< 0.0001	-0.2815	19.61	13.39% to 27.20%	98.41	92.69% to 99.92%	12.3333	0.8169
	GBP1 + IFIT3	CNTRLB VS EPTB	TRIAGE MINIMUM (90% SENSITIVITY/70% SPECIFICITY)	YES	0.957	0.01504	0.9323 To 0.9818	< 0.0001	0.2003	90.2	83.94% to 94.58%	88.1	76.58% to 95.19%	7.5798	0.1112
	GBP1 + IFIT3	CNTRLB VS EPTB	TRIAGE OPTIMAL (95% SENSITIVITY/80% SPECIFICITY)	No	0.957	0.01504	0.9323 To 0.9818	< 0.0001	1.062	95.1	89.97% to 98.05%	61.9	48.05% to 74.44%	2.4961	0.0792
	GBP1 + IFIT3	CNTRLB VS EPTB	CONFIRMATORY MINIMUM (65% SENSITIVITY/98% SPECIFICITY)	YES	0.957	0.01504	0.9323 To 0.9818	< 0.0001	-0.1559	65.69	57.19% to 73.48%	100	93.12% to 100.0%	NC	0.3431
	GBP1 + IFIT3	CNTRLB VS IPTB	TRIAGE MINIMUM (90% SENSITIVITY/70% SPECIFICITY)	YES	0.9558	0.01493	0.9312 To 0.9803	< 0.0001	0.1456	90.2	83.94% to 94.58%	93.62	84.32% to 98.24%	14.1379	0.1047
	GBP1 + IFIT3	CNTRLB VS IPTB	TRIAGE OPTIMAL (95% SENSITIVITY/80% SPECIFICITY)	No	0.9558	0.01493	0.9312 To 0.9803	< 0.0001	1.023	95.1	89.97% to 98.05%	70.21	57.41% to 81.01%	3.1923	0.0698
	GBP1 + IFIT3	CNTRLB VS IPTB	CONFIRMATORY MINIMUM (65% SENSITIVITY/98% SPECIFICITY)	YES	0.9558	0.01493	0.9312 To 0.9803	< 0.0001	-0.1375	69.61	61.26% to 77.08%	100	93.82% to 100.0%	NC	0.3039
	GBP1 + IFIT3	CNTRLB VS ALL COMBINED ACTIVE TB	TRIAGE MINIMUM (90% SENSITIVITY/70% SPECIFICITY)	YES	0.9398	0.01571	0.9139 To 0.9656	< 0.0001	0.1456	90.2	83.94% to 94.58%	88.16	82.95% to 92.20%	7.6182	0.1112
	GBP1 + IFIT3	CNTRLB VS ALL COMBINED ACTIVE TB	TRIAGE OPTIMAL (95% SENSITIVITY/80% SPECIFICITY)	No	0.9398	0.01571	0.9139 To 0.9656	< 0.0001	1.023	95.1	89.97% to 98.05%	57.24	50.24% to 64.01%	2.224	0.0856
	GBP1 + IFIT3	CNTRLB VS ALL COMBINED ACTIVE TB	CONFIRMATORY MINIMUM (65% SENSITIVITY/98% SPECIFICITY)	No	0.9398	0.01571	0.9139 To 0.9656	< 0.0001	-0.2815	19.61	13.39% to 27.20%	99.34	96.92% to 99.97%	29.7121	0.8092
	GBP1 + IFIT3	CNTRLA/B VS UKPTB	TRIAGE MINIMUM (90% SENSITIVITY/70% SPECIFICITY)	YES	0.9227	0.02111	0.8880 To 0.9574	< 0.0001	0.1296	90.16	84.55% to 94.23%	85.71	76.39% to 92.34%	6.3093	0.1148
	GBP1 + IFIT3	CNTRLA/B VS UKPTB	TRIAGE OPTIMAL (95% SENSITIVITY/80% SPECIFICITY)	No	0.9227	0.02111	0.8880 To 0.9574	< 0.0001	0.9426	95.08	90.52% to 97.84%	47.62	36.74% to 58.67%	1.8152	0.1033
	GBP1 + IFIT3	CNTRLA/B VS UKPTB	CONFIRMATORY MINIMUM (65% SENSITIVITY/98% SPECIFICITY)	No	0.9227	0.02111	0.8880 To 0.9574	< 0.0001	-0.2815	21.31	15.38% to 28.32%	98.41	92.69% to 99.92%	13.4025	0.7996
	GBP1 + IFIT3	CNTRLA/B VS EPTB	TRIAGE MINIMUM (90% SENSITIVITY/70% SPECIFICITY)	YES	0.961	0.01343	0.9389 To 0.9831	< 0.0001	0.1308	90.16	84.55% to 94.23%	88.1	76.58% to 95.19%	7.5765	0.1117
	GBP1 + IFIT3	CNTRLA/B VS EPTB	TRIAGE OPTIMAL (95% SENSITIVITY/80% SPECIFICITY)	YES	0.961	0.01343	0.9389 To 0.9831	< 0.0001	0.939	95.08	90.52% to 97.84%	66.67	52.89% to 78.59%	2.8527	0.0738
	GBP1 + IFIT3	CNTRLA/B VS EPTB	CONFIRMATORY MINIMUM (65% SENSITIVITY/98% SPECIFICITY)	YES	0.961	0.01343	0.9389 To 0.9831	< 0.0001	-0.1559	67.21	59.55% to 74.24%	100	93.12% to 100.0%	NC	0.3279
	GBP1 + IFIT3	CNTRLA/B VS IPTB	TRIAGE MINIMUM (90% SENSITIVITY/70% SPECIFICITY)	YES	0.9597	0.01348	0.9375 To 0.9819	< 0.0001	0.1308	90.16	84.55% to 94.23%	93.62	84.32% to 98.24%	14.1317	0.1051
	GBP1 + IFIT3	CNTRLA/B VS IPTB	TRIAGE OPTIMAL (95% SENSITIVITY/80% SPECIFICITY)	No	0.9597	0.01348	0.9375 To 0.9819	< 0.0001	0.9611	95.08	90.52% to 97.84%	74.47	61.94% to 84.56%	3.7242	0.0661
	GBP1 + IFIT3	CNTRLA/B VS IPTB	CONFIRMATORY MINIMUM (65% SENSITIVITY/98% SPECIFICITY)	YES	0.9597	0.01348	0.9375 To 0.9819	< 0.0001	-0.1375	70.49	62.96% to 77.26%	100	93.82% to 100.0%	NC	0.2951
	GBP1 + IFIT3	CNTRLA/B VS ALL COMBINED ACTIVE TB	TRIAGE MINIMUM (90% SENSITIVITY/70% SPECIFICITY)	YES	0.9447	0.01386	0.9219 To 0.9675	< 0.0001	0.1296	90.16	84.55% to 94.23%	88.82	83.70% to 92.75%	8.0644	0.1108
	GBP1 + IFIT3	CNTRLA/B VS ALL COMBINED ACTIVE TB	TRIAGE OPTIMAL (95% SENSITIVITY/80% SPECIFICITY)	No	0.9447	0.01386	0.9219 To 0.9675	< 0.0001	0.939	95.08	90.52% to 97.84%	61.18	54.23% to 67.81%	2.4493	0.0804
	GBP1 + IFIT3	CNTRLA/B VS ALL COMBINED ACTIVE TB	CONFIRMATORY MINIMUM (65% SENSITIVITY/98% SPECIFICITY)	No	0.9447	0.01386	0.9219 To 0.9675	< 0.0001	-0.2815	21.31	15.38% to 28.32%	99.34	96.92% to 99.97%	32.2879	0.7921
	GBP1 + IFIT3	CNTRLA/B/LATENT VS UKPTB	TRIAGE MINIMUM (90% SENSITIVITY/70% SPECIFICITY)	No	0.8729	0.02459	0.8324 To 0.9133	< 0.0001	0.6927	90.39	86.57% to 93.41%	58.73	47.59% to 69.23%	2.1902	0.1636
	GBP1 + IFIT3	CNTRLA/B /LATENT VS UKPTB	TRIAGE OPTIMAL (95% SENSITIVITY/80% SPECIFICITY)	No	0.8729	0.02459	0.8324 To 0.9133	< 0.0001	1.046	95.2	92.17% to 97.28%	44.44	33.73% to 55.56%	1.7135	0.108
	GBP1 + IFIT3	CNTRLA/B/LATENT VS UKPTB	CONFIRMATORY MINIMUM (65% SENSITIVITY/98% SPECIFICITY)	No	0.8729	0.02459	0.8324 To 0.9133	< 0.0001	-0.2815	11.79	8.454% to 15.89%	98.41	92.69% to 99.92%	7.4151	0.8964
	GBP1 + IFIT3	CNTRLA/B/LATENT VS EPTB	TRIAGE MINIMUM (90% SENSITIVITY/70% SPECIFICITY)	No	0.9299	0.01845	0.8996 To 0.9603	< 0.0001	0.7137	90.39	86.57% to 93.41%	69.05	55.36% to 80.62%	2.9205	0.1392
	GBP1 + IFIT3	CNTRLA/B/LATENT VS EPTB	TRIAGE OPTIMAL (95% SENSITIVITY/80% SPECIFICITY)	No	0.9299	0.01845	0.8996 To 0.9603	< 0.0001	1.062	95.2	92.17% to 97.28%	61.9	48.05% to 74.44%	2.4987	0.0775
	GBP1 + IFIT3	CNTRLA/B/LATENT VS EPTB	CONFIRMATORY MINIMUM (65% SENSITIVITY/98% SPECIFICITY)	No	0.9299	0.01845	0.8996 To 0.9603	< 0.0001	-0.1522	45.85	40.28% to 51.50%	100	93.12% to 100.0%	NC	0.5415
	GBP1 + IFIT3	CNTRLA/B/LATENT VS IPTB	TRIAGE MINIMUM (90% SENSITIVITY/70% SPECIFICITY)	YES	0.9336	0.01874	0.9027 To 0.9644	< 0.0001	0.6964	90.39	86.57% to 93.41%	80.85	68.96% to 89.63%	4.7201	0.1189
	GBP1 + IFIT3	CNTRLA/B/LATENT VS IPTB	TRIAGE OPTIMAL (95% SENSITIVITY/80% SPECIFICITY)	No	0.9336	0.01874	0.9027 To 0.9644	< 0.0001	1.023	95.2	92.17% to 97.28%	70.21	57.41% to 81.01%	3.1957	0.0684
	GBP1 + IFIT3	CNTRLA/B/LATENT VS IPTB	CONFIRMATORY MINIMUM (65% SENSITIVITY/98% SPECIFICITY)	No	0.9336	0.01874	0.9027 To 0.9644	< 0.0001	-0.1321	50.22	44.59% to 55.85%	100	93.82% to 100.0%	NC	0.4978
	GBP1 + IFIT3	CNTRLA/B/LATENT VS ALL COMBINED ACTIVE TB	TRIAGE MINIMUM (90% SENSITIVITY/70% SPECIFICITY)	No	0.9074	0.01511	0.8825 To 0.9323	< 0.0001	0.6927	90.39	86.57% to 93.41%	68.42	61.66% to 74.64%	2.8623	0.1405
	GBP1 + IFIT3	CNTRLA/B/LATENT VS ALL COMBINED ACTIVE TB	TRIAGE OPTIMAL (95% SENSITIVITY/80% SPECIFICITY)	No	0.9074	0.01511	0.8825 To 0.9323	< 0.0001	1.023	95.2	92.17% to 97.28%	57.24	50.24% to 64.01%	2.2264	0.0839
	GBP1 + IFIT3	CNTRLA/B/LATENT VS ALL COMBINED ACTIVE TB	CONFIRMATORY MINIMUM (65% SENSITIVITY/98% SPECIFICITY)	No	0.9074	0.01511	0.8825 To 0.9323	< 0.0001	-0.2815	11.79	8.454% to 15.89%	99.34	96.92% to 99.97%	17.8636	0.888
B	GBP1 + IFIT3+ SAMD9L	CNTRLA VS UKPTB	TRIAGE MINIMUM (90% SENSITIVITY/70% SPECIFICITY)	YES	0.9365	0.02907	0.8887 To 0.9843	< 0.0001	0.023	90	71.74% to 98.19%	88.89	80.14% to 94.67%	8.1008	0.1125
	GBP1 + IFIT3+ SAMD9L	CNTRLA VS UKPTB	TRIAGE OPTIMAL (95% SENSITIVITY/80% SPECIFICITY)	No	0.9365	0.02907	0.8887 To 0.9843	< 0.0001	0.3841	95	78.39% to 99.74%	71.43	60.63% to 80.65%	3.3252	0.07
	GBP1 + IFIT3+ SAMD9L	CNTRLA VS UKPTB	CONFIRMATORY MINIMUM (65% SENSITIVITY/98% SPECIFICITY)	No	0.9365	0.02907	0.8887 To 0.9843	< 0.0001	-0.3514	10	1.807% to 28.26%	98.41	92.69% to 99.92%	6.2893	0.9145
	GBP1 + IFIT3+ SAMD9L	CNTRLA VS EPTB	TRIAGE MINIMUM (90% SENSITIVITY/70% SPECIFICITY)	YES	0.981	0.01427	0.9575 To 1.004	< 0.0001	0.0478	90	71.74% to 98.19%	97.62	89.20% to 99.88%	37.8151	0.1024
	GBP1 + IFIT3+ SAMD9L	CNTRLA VS EPTB	TRIAGE OPTIMAL (95% SENSITIVITY/80% SPECIFICITY)	YES	0.981	0.01427	0.9575 To 1.004	< 0.0001	0.3843	95	78.39% to 99.74%	88.1	76.58% to 95.19%	7.9832	0.0568
	GBP1 + IFIT3+ SAMD9L	CNTRLA VS EPTB	CONFIRMATORY MINIMUM (65% SENSITIVITY/98% SPECIFICITY)	YES	0.981	0.01427	0.9575 To 1.004	< 0.0001	-0.0407	85	65.63% to 95.78%	100	93.12% to 100.0%	NC	0.15
	GBP1 + IFIT3+ SAMD9L	CNTRLA VS IPTB	TRIAGE MINIMUM (90% SENSITIVITY/70% SPECIFICITY)	YES	0.9766	0.01429	0.9531 To 1.000	< 0.0001	0.2766	90	71.74% to 98.19%	91.49	81.57% to 97.04%	10.5758	0.1093
	GBP1 + IFIT3+ SAMD9L	CNTRLA VS IPTB	TRIAGE OPTIMAL (95% SENSITIVITY/80% SPECIFICITY)	YES	0.9766	0.01429	0.9531 To 1.000	< 0.0001	0.3831	95	78.39% to 99.74%	91.49	81.57% to 97.04%	11.1633	0.0547
	GBP1 + IFIT3+ SAMD9L	CNTRLA VS IPTB	CONFIRMATORY MINIMUM (65% SENSITIVITY/98% SPECIFICITY)	YES	0.9766	0.01429	0.9531 To 1.000	< 0.0001	-0.1095	75	54.44% to 89.59%	100	93.82% to 100.0%	NC	0.25
	GBP1 + IFIT3+ SAMD9L	CNTRLA VS ALL COMBINED ACTIVE TB	TRIAGE MINIMUM (90% SENSITIVITY/70% SPECIFICITY)	YES	0.9787	0.01286	0.9575 To 0.9998	< 0.0001	0.0478	90	71.74% to 98.19%	95.51	90.01% to 98.45%	20.0445	0.1047
	GBP1 + IFIT3+ SAMD9L	CNTRLA VS ALL COMBINED ACTIVE TB	TRIAGE OPTIMAL (95% SENSITIVITY/80% SPECIFICITY)	YES	0.9787	0.01286	0.9575 To 0.9998	< 0.0001	0.3831	95	78.39% to 99.74%	89.89	83.02% to 94.62%	9.3966	0.0556
	GBP1 + IFIT3+ SAMD9L	CNTRLA VS ALL COMBINED ACTIVE TB	CONFIRMATORY MINIMUM (65% SENSITIVITY/98% SPECIFICITY)	YES	0.9787	0.01286	0.9575 To 0.9998	< 0.0001	-0.0943	75	54.44% to 89.59%	98.88	94.78% to 99.94%	66.9643	0.2528
	GBP1 + IFIT3+ SAMD9L	CNTRLB VS UKPTB	TRIAGE MINIMUM (90% SENSITIVITY/70% SPECIFICITY)	YES	0.9146	0.02317	0.8765 To 0.9527	< 0.0001	0.2018	90.2	83.94% to 94.58%	77.78	67.46% to 86.04%	4.0594	0.126
	GBP1 + IFIT3+ SAMD9L	CNTRLB VS UKPTB	TRIAGE OPTIMAL (95% SENSITIVITY/80% SPECIFICITY)	No	0.9146	0.02317	0.8765 To 0.9527	< 0.0001	1.125	95.1	89.97% to 98.05%	46.03	35.23% to 57.12%	1.7621	0.1065
	GBP1 + IFIT3+ SAMD9L	CNTRLB VS UKPTB	CONFIRMATORY MINIMUM (65% SENSITIVITY/98% SPECIFICITY)	No	0.9146	0.02317	0.8765 To 0.9527	< 0.0001	-0.3497	11.76	6.931% to 18.36%	98.41	92.69% to 99.92%	7.3962	0.8967
	GBP1 + IFIT3+ SAMD9L	CNTRLB VS EPTB	TRIAGE MINIMUM (90% SENSITIVITY/70% SPECIFICITY)	YES	0.9582	0.01417	0.9349 To 0.9815	< 0.0001	0.2305	90.2	83.94% to 94.58%	88.1	76.58% to 95.19%	7.5798	0.1112
	GBP1 + IFIT3+ SAMD9L	CNTRLB VS EPTB	TRIAGE OPTIMAL (95% SENSITIVITY/80% SPECIFICITY)	No	0.9582	0.01417	0.9349 To 0.9815	< 0.0001	1.147	95.1	89.97% to 98.05%	66.67	52.89% to 78.59%	2.8533	0.0735
	GBP1 + IFIT3+ SAMD9L	CNTRLB VS EPTB	CONFIRMATORY MINIMUM (65% SENSITIVITY/98% SPECIFICITY)	YES	0.9582	0.01417	0.9349 To 0.9815	< 0.0001	-0.0385	79.41	71.72% to 85.77%	100	93.12% to 100.0%	NC	0.2059
	GBP1 + IFIT3+ SAMD9L	CNTRLB VS IPTB	TRIAGE MINIMUM (90% SENSITIVITY/70% SPECIFICITY)	YES	0.9591	0.0141	0.9359 To 0.9823	< 0.0001	0.2305	90.2	83.94% to 94.58%	91.49	81.57% to 97.04%	10.5993	0.1071
	GBP1 + IFIT3+ SAMD9L	CNTRLB VS IPTB	TRIAGE OPTIMAL (95% SENSITIVITY/80% SPECIFICITY)	No	0.9591	0.0141	0.9359 To 0.9823	< 0.0001	1.119	95.1	89.97% to 98.05%	74.47	61.94% to 84.56%	3.725	0.0658
	GBP1 + IFIT3+ SAMD9L	CNTRLB VS IPTB	CONFIRMATORY MINIMUM (65% SENSITIVITY/98% SPECIFICITY)	YES	0.9591	0.0141	0.9359 To 0.9823	< 0.0001	-0.1016	73.53	65.39% to 80.61%	100	93.82% to 100.0%	NC	0.2647
	GBP1 + IFIT3+ SAMD9L	CNTRLB VS ALL COMBINED ACTIVE TB	TRIAGE MINIMUM (90% SENSITIVITY/70% SPECIFICITY)	YES	0.9587	0.01264	0.9379 To 0.9795	< 0.0001	0.2305	90.2	83.94% to 94.58%	89.89	83.02% to 94.62%	8.9219	0.109
	GBP1 + IFIT3+ SAMD9L	CNTRLB VS ALL COMBINED ACTIVE TB	TRIAGE OPTIMAL (95% SENSITIVITY/80% SPECIFICITY)	No	0.9587	0.01264	0.9379 To 0.9795	< 0.0001	1.119	95.1	89.97% to 98.05%	70.79	61.85% to 78.66%	3.2557	0.0692
	GBP1 + IFIT3+ SAMD9L	CNTRLB VS ALL COMBINED ACTIVE TB	CONFIRMATORY MINIMUM (65% SENSITIVITY/98% SPECIFICITY)	YES	0.9587	0.01264	0.9379 To 0.9795	< 0.0001	-0.092	74.51	66.43% to 81.48%	98.88	94.78% to 99.94%	66.5268	0.2578
	GBP1 + IFIT3+ SAMD9L	CNTRLA/B VS UKPTB	TRIAGE MINIMUM (90% SENSITIVITY/70% SPECIFICITY)	YES	0.9182	0.0217	0.8825 To 0.9539	< 0.0001	0.2018	90.16	84.55% to 94.23%	77.78	67.46% to 86.04%	4.0576	0.1265
	GBP1 + IFIT3+ SAMD9L	CNTRLA/B VS UKPTB	TRIAGE OPTIMAL (95% SENSITIVITY/80% SPECIFICITY)	No	0.9182	0.0217	0.8825 To 0.9539	< 0.0001	1.111	95.08	90.52% to 97.84%	46.03	35.23% to 57.12%	1.7617	0.1069
	GBP1 + IFIT3+ SAMD9L	CNTRLA/B VS UKPTB	CONFIRMATORY MINIMUM (65% SENSITIVITY/98% SPECIFICITY)	No	0.9182	0.0217	0.8825 To 0.9539	< 0.0001	-0.3514	11.48	7.073% to 17.36%	98.41	92.69% to 99.92%	7.2201	0.8995
	GBP1 + IFIT3+ SAMD9L	CNTRLA/B VS EPTB	TRIAGE MINIMUM (90% SENSITIVITY/70% SPECIFICITY)	YES	0.9619	0.01255	0.9413 To 0.9826	< 0.0001	0.7447	90.16	84.55% to 94.23%	88.1	76.58% to 95.19%	7.5765	0.1117
	GBP1 + IFIT3+ SAMD9L	CNTRLA/B VS EPTB	TRIAGE OPTIMAL (95% SENSITIVITY/80% SPECIFICITY)	No	0.9619	0.01255	0.9413 To 0.9826	< 0.0001	1.147	95.08	90.52% to 97.84%	66.67	52.89% to 78.59%	2.8527	0.0738
	GBP1 + IFIT3+ SAMD9L	CNTRLA/B VS EPTB	CONFIRMATORY MINIMUM (65% SENSITIVITY/98% SPECIFICITY)	No	0.9619	0.01255	0.9413 To 0.9826	< 0.0001	-0.0385	80.33	73.46% to 86.05%	100	93.12% to 100.0%	NC	0.1967
	GBP1 + IFIT3+ SAMD9L	CNTRLA/B VS IPTB	TRIAGE MINIMUM (90% SENSITIVITY/70% SPECIFICITY)	YES	0.962	0.01292	0.9407 To 0.9832	< 0.0001	0.2305	90.16	84.55% to 94.23%	91.49	81.57% to 97.04%	10.5946	0.1076
	GBP1 + IFIT3+ SAMD9L	CNTRLA/B VS IPTB	TRIAGE OPTIMAL (95% SENSITIVITY/80% SPECIFICITY)	No	0.962	0.01292	0.9407 To 0.9832	< 0.0001	1.111	95.08	90.52% to 97.84%	74.47	61.94% to 84.56%	3.7242	0.0661
	GBP1 + IFIT3+ SAMD9L	CNTRLA/B VS IPTB	CONFIRMATORY MINIMUM (65% SENSITIVITY/98% SPECIFICITY)	YES	0.962	0.01292	0.9407 To 0.9832	< 0.0001	-0.1016	73.77	66.41% to 80.24%	100	93.82% to 100.0%	NC	0.2623
	GBP1 + IFIT3+ SAMD9L	CNTRLA/B VS ALL COMBINED ACTIVE TB	TRIAGE MINIMUM (90% SENSITIVITY/70% SPECIFICITY)	YES	0.962	0.01118	0.9436 To 0.9804	< 0.0001	0.2817	90.98	85.52% to 94.86%	89.89	83.02% to 94.62%	8.999	0.1003
	GBP1 + IFIT3+ SAMD9L	CNTRLA/B VS ALL COMBINED ACTIVE TB	TRIAGE OPTIMAL (95% SENSITIVITY/80% SPECIFICITY)	No	0.962	0.01118	0.9436 To 0.9804	< 0.0001	1.119	95.9	91.58% to 98.37%	70.79	61.85% to 78.66%	3.2831	0.0579
	GBP1 + IFIT3+ SAMD9L	CNTRLA/B VS ALL COMBINED ACTIVE TB	CONFIRMATORY MINIMUM (65% SENSITIVITY/98% SPECIFICITY)	YES	0.962	0.01118	0.9436 To 0.9804	< 0.0001	-0.092	74.59	67.28% to 80.98%	98.88	94.78% to 99.94%	66.5982	0.257
	GBP1 + IFIT3+ SAMD9L	CNTRLA/B/LATENT VS UKPTB	TRIAGE MINIMUM (90% SENSITIVITY/70% SPECIFICITY)	No	0.8716	0.02465	0.8310 To 0.9121	< 0.0001	0.7447	90.39	86.57% to 93.41%	58.73	47.59% to 69.23%	2.1902	0.1636
	GBP1 + IFIT3+ SAMD9L	CNTRLA/B /LATENT VS UKPTB	TRIAGE OPTIMAL (95% SENSITIVITY/80% SPECIFICITY)	No	0.8716	0.02465	0.8310 To 0.9121	< 0.0001	1.125	95.2	92.17% to 97.28%	46.03	35.23% to 57.12%	1.7639	0.1043
	GBP1 + IFIT3+ SAMD9L	CNTRLA/B/LATENT VS UKPTB	CONFIRMATORY MINIMUM (65% SENSITIVITY/98% SPECIFICITY)	No	0.8716	0.02465	0.8310 To 0.9121	< 0.0001	-0.1542	47.16	41.57% to 52.81%	98.41	92.69% to 99.92%	29.6604	0.5369
	GBP1 + IFIT3+ SAMD9L	CNTRLA/B/LATENT VS EPTB	TRIAGE MINIMUM (90% SENSITIVITY/70% SPECIFICITY)	YES	0.9363	0.01632	0.9094 To 0.9631	< 0.0001	0.7447	90.39	86.57% to 93.41%	73.81	60.39% to 84.56%	3.4513	0.1302
	GBP1 + IFIT3+ SAMD9L	CNTRLA/B/LATENT VS EPTB	TRIAGE OPTIMAL (95% SENSITIVITY/80% SPECIFICITY)	No	0.9363	0.01632	0.9094 To 0.9631	< 0.0001	1.147	95.2	92.17% to 97.28%	66.67	52.89% to 78.59%	2.8563	0.072
	GBP1 + IFIT3+ SAMD9L	CNTRLA/B/LATENT VS EPTB	CONFIRMATORY MINIMUM (65% SENSITIVITY/98% SPECIFICITY)	No	0.9363	0.01632	0.9094 To 0.9631	< 0.0001	-0.0385	62.88	57.31% to 68.20%	100	93.12% to 100.0%	NC	0.3712
	GBP1 + IFIT3+ SAMD9L	CNTRLA/B/LATENT VS IPTB	TRIAGE MINIMUM (90% SENSITIVITY/70% SPECIFICITY)	YES	0.939	0.01787	0.9096 To 0.9683	< 0.0001	0.7447	90.39	86.57% to 93.41%	80.85	68.96% to 89.63%	4.7201	0.1189
	GBP1 + IFIT3+ SAMD9L	CNTRLA/B/LATENT VS IPTB	TRIAGE OPTIMAL (95% SENSITIVITY/80% SPECIFICITY)	No	0.939	0.01787	0.9096 To 0.9683	< 0.0001	1.119	95.2	92.17% to 97.28%	74.47	61.94% to 84.56%	3.7289	0.0645
	GBP1 + IFIT3+ SAMD9L	CNTRLA/B/LATENT VS IPTB	CONFIRMATORY MINIMUM (65% SENSITIVITY/98% SPECIFICITY)	No	0.939	0.01787	0.9096 To 0.9683	< 0.0001	-0.1016	54.15	48.50% to 59.72%	100	93.82% to 100.0%	NC	0.4585
	GBP1 + IFIT3+ SAMD9L	CNTRLA/B/LATENT VS ALL COMBINED ACTIVE TB	TRIAGE MINIMUM (90% SENSITIVITY/70% SPECIFICITY)	YES	0.9377	0.01338	0.9157 To 0.9597	< 0.0001	0.7447	90.39	86.57% to 93.41%	77.53	69.05% to 84.58%	4.0227	0.124
	GBP1 + IFIT3+ SAMD9L	CNTRLA/B/LATENT VS ALL COMBINED ACTIVE TB	TRIAGE OPTIMAL (95% SENSITIVITY/80% SPECIFICITY)	No	0.9377	0.01338	0.9157 To 0.9597	< 0.0001	1.119	95.2	92.17% to 97.28%	70.79	61.85% to 78.66%	3.2592	0.0678
	GBP1 + IFIT3+ SAMD9L	CNTRLA/B/LATENT VS ALL COMBINED ACTIVE TB	CONFIRMATORY MINIMUM (65% SENSITIVITY/98% SPECIFICITY)	No	0.9377	0.01338	0.9157 To 0.9597	< 0.0001	-0.0916	55.46	49.81% to 61.00%	98.88	94.78% to 99.94%	49.5179	0.4504
C	GBP1 + GBP2 + IFIT3	CNTRLA VS UKPTB	TRIAGE MINIMUM (90% SENSITIVITY/70% SPECIFICITY)	YES	0.9619	0.02103	0.9273 To 0.9965	< 0.0001	0.0568	90	71.74% to 98.19%	90.48	82.07% to 95.77%	9.4538	0.1105
	GBP1 + GBP2 + IFIT3	CNTRLA VS UKPTB	TRIAGE OPTIMAL (95% SENSITIVITY/80% SPECIFICITY)	No	0.9619	0.02103	0.9273 To 0.9965	< 0.0001	0.375	95	78.39% to 99.74%	77.78	67.46% to 86.04%	4.2754	0.0643
	GBP1 + GBP2 + IFIT3	CNTRLA VS UKPTB	CONFIRMATORY MINIMUM (65% SENSITIVITY/98% SPECIFICITY)	No	0.9619	0.02103	0.9273 To 0.9965	< 0.0001	-0.4114	55	34.69% to 74.13%	98.41	92.69% to 99.92%	34.5912	0.4573
	GBP1 + GBP2 + IFIT3	CNTRLA VS EPTB	TRIAGE MINIMUM (90% SENSITIVITY/70% SPECIFICITY)	YES	0.9845	0.01152	0.9656 To 1.003	< 0.0001	0.0421	90	71.74% to 98.19%	97.62	89.20% to 99.88%	37.8151	0.1024
	GBP1 + GBP2 + IFIT3	CNTRLA VS EPTB	TRIAGE OPTIMAL (95% SENSITIVITY/80% SPECIFICITY)	YES	0.9845	0.01152	0.9656 To 1.003	< 0.0001	0.374	95	78.39% to 99.74%	88.1	76.58% to 95.19%	7.9832	0.0568
	GBP1 + GBP2 + IFIT3	CNTRLA VS EPTB	CONFIRMATORY MINIMUM (65% SENSITIVITY/98% SPECIFICITY)	YES	0.9845	0.01152	0.9656 To 1.003	< 0.0001	-0.1387	85	65.63% to 95.78%	100	93.12% to 100.0%	NC	0.15
	GBP1 + GBP2 + IFIT3	CNTRLA VS IPTB	TRIAGE MINIMUM (90% SENSITIVITY/70% SPECIFICITY)	YES	0.9819	0.01154	0.9629 To 1.001	< 0.0001	0.0853	90	71.74% to 98.19%	93.62	84.32% to 98.24%	14.1066	0.1068
	GBP1 + GBP2 + IFIT3	CNTRLA VS IPTB	TRIAGE OPTIMAL (95% SENSITIVITY/80% SPECIFICITY)	YES	0.9819	0.01154	0.9629 To 1.001	< 0.0001	0.3873	95	78.39% to 99.74%	91.49	81.57% to 97.04%	11.1633	0.0547
	GBP1 + GBP2 + IFIT3	CNTRLA VS IPTB	CONFIRMATORY MINIMUM (65% SENSITIVITY/98% SPECIFICITY)	YES	0.9819	0.01154	0.9629 To 1.001	< 0.0001	-0.2969	75	54.44% to 89.59%	98	90.30% to 99.89%	35.2113	0.2554
	GBP1 + GBP2 + IFIT3	CNTRLA VS ALL COMBINED ACTIVE TB	TRIAGE MINIMUM (90% SENSITIVITY/70% SPECIFICITY)	YES	0.9743	0.0138	0.9516 To 0.9970	< 0.0001	0.0421	90	71.74% to 98.19%	93.42	89.10% to 96.39%	13.6778	0.107
	GBP1 + GBP2 + IFIT3	CNTRLA VS ALL COMBINED ACTIVE TB	TRIAGE OPTIMAL (95% SENSITIVITY/80% SPECIFICITY)	YES	0.9743	0.0138	0.9516 To 0.9970	< 0.0001	0.374	95	78.39% to 99.74%	84.87	79.25% to 89.43%	6.2789	0.0589
	GBP1 + GBP2 + IFIT3	CNTRLA VS ALL COMBINED ACTIVE TB	CONFIRMATORY MINIMUM (65% SENSITIVITY/98% SPECIFICITY)	YES	0.9743	0.0138	0.9516 To 0.9970	< 0.0001	-0.3453	75	54.44% to 89.59%	98.68	95.92% to 99.77%	56.8182	0.2533
	GBP1 + GBP2 + IFIT3	CNTRLB VS UKPTB	TRIAGE MINIMUM (90% SENSITIVITY/70% SPECIFICITY)	YES	0.9068	0.02425	0.8669 To 0.9467	< 0.0001	0.5224	90.2	83.94% to 94.58%	71.43	60.63% to 80.65%	3.1572	0.1372
	GBP1 + GBP2 + IFIT3	CNTRLB VS UKPTB	TRIAGE OPTIMAL (95% SENSITIVITY/80% SPECIFICITY)	No	0.9068	0.02425	0.8669 To 0.9467	< 0.0001	1.167	95.1	89.97% to 98.05%	57.14	46.01% to 67.76%	2.2189	0.0858
	GBP1 + GBP2 + IFIT3	CNTRLB VS UKPTB	CONFIRMATORY MINIMUM (65% SENSITIVITY/98% SPECIFICITY)	No	0.9068	0.02425	0.8669 To 0.9467	< 0.0001	-0.4135	16.67	10.91% to 23.94%	98.41	92.69% to 99.92%	10.4843	0.8468
	GBP1 + GBP2 + IFIT3	CNTRLB VS EPTB	TRIAGE MINIMUM (90% SENSITIVITY/70% SPECIFICITY)	YES	0.951	0.01566	0.9252 To 0.9767	< 0.0001	0.5407	90.2	83.94% to 94.58%	85.71	73.74% to 93.59%	6.3121	0.1143
	GBP1 + GBP2 + IFIT3	CNTRLB VS EPTB	TRIAGE OPTIMAL (95% SENSITIVITY/80% SPECIFICITY)	No	0.951	0.01566	0.9252 To 0.9767	< 0.0001	1.221	95.1	89.97% to 98.05%	64.29	50.45% to 76.53%	2.6631	0.0762
	GBP1 + GBP2 + IFIT3	CNTRLB VS EPTB	CONFIRMATORY MINIMUM (65% SENSITIVITY/98% SPECIFICITY)	YES	0.951	0.01566	0.9252 To 0.9767	< 0.0001	-0.0913	73.53	65.39% to 80.61%	100	93.12% to 100.0%	NC	0.2647
	GBP1 + GBP2 + IFIT3	CNTRLB VS IPTB	TRIAGE MINIMUM (90% SENSITIVITY/70% SPECIFICITY)	YES	0.947	0.01944	0.9150 To 0.9790	< 0.0001	0.5615	90.2	83.94% to 94.58%	87.23	76.35% to 94.29%	7.0634	0.1123
	GBP1 + GBP2 + IFIT3	CNTRLB VS IPTB	TRIAGE OPTIMAL (95% SENSITIVITY/80% SPECIFICITY)	YES	0.947	0.01944	0.9150 To 0.9790	< 0.0001	1.14	95.1	89.97% to 98.05%	80.85	68.96% to 89.63%	4.9661	0.0606
	GBP1 + GBP2 + IFIT3	CNTRLB VS IPTB	CONFIRMATORY MINIMUM (65% SENSITIVITY/98% SPECIFICITY)	No	0.947	0.01944	0.9150 To 0.9790	< 0.0001	-0.3144	45.1	36.70% to 53.72%	100	93.82% to 100.0%	NC	0.549
	GBP1 + GBP2 + IFIT3	CNTRLB VS ALL COMBINED ACTIVE TB	TRIAGE MINIMUM (90% SENSITIVITY/70% SPECIFICITY)	YES	0.9314	0.01579	0.9055 To 0.9574	< 0.0001	0.5224	90.2	83.94% to 94.58%	80.26	74.20% to 85.42%	4.5694	0.1221
	GBP1 + GBP2 + IFIT3	CNTRLB VS ALL COMBINED ACTIVE TB	TRIAGE OPTIMAL (95% SENSITIVITY/80% SPECIFICITY)	No	0.9314	0.01579	0.9055 To 0.9574	< 0.0001	1.14	95.1	89.97% to 98.05%	66.45	59.61% to 72.79%	2.8346	0.0737
	GBP1 + GBP2 + IFIT3	CNTRLB VS ALL COMBINED ACTIVE TB	CONFIRMATORY MINIMUM (65% SENSITIVITY/98% SPECIFICITY)	No	0.9314	0.01579	0.9055 To 0.9574	< 0.0001	-0.3759	29.41	22.03% to 37.71%	98.68	95.92% to 99.77%	22.2803	0.7153
	GBP1 + GBP2 + IFIT3	CNTRLA/B VS UKPTB	TRIAGE MINIMUM (90% SENSITIVITY/70% SPECIFICITY)	YES	0.9158	0.02175	0.8800 To 0.9516	< 0.0001	0.4995	90.16	84.55% to 94.23%	73.02	62.32% to 82.02%	3.3417	0.1348
	GBP1 + GBP2 + IFIT3	CNTRLA/B VS UKPTB	TRIAGE OPTIMAL (95% SENSITIVITY/80% SPECIFICITY)	No	0.9158	0.02175	0.8800 To 0.9516	< 0.0001	1.002	95.08	90.52% to 97.84%	60.32	49.18% to 70.70%	2.3962	0.0816
	GBP1 + GBP2 + IFIT3	CNTRLA/B VS UKPTB	CONFIRMATORY MINIMUM (65% SENSITIVITY/98% SPECIFICITY)	No	0.9158	0.02175	0.8800 To 0.9516	< 0.0001	-0.4135	22.95	16.83% to 30.09%	98.41	92.69% to 99.92%	14.434	0.7829
	GBP1 + GBP2 + IFIT3	CNTRLA/B VS EPTB	TRIAGE MINIMUM (90% SENSITIVITY/70% SPECIFICITY)	YES	0.9565	0.01381	0.9338 To 0.9792	< 0.0001	0.5043	90.16	84.55% to 94.23%	85.71	73.74% to 93.59%	6.3093	0.1148
	GBP1 + GBP2 + IFIT3	CNTRLA/B VS EPTB	TRIAGE OPTIMAL (95% SENSITIVITY/80% SPECIFICITY)	No	0.9565	0.01381	0.9338 To 0.9792	< 0.0001	0.9957	95.08	90.52% to 97.84%	69.05	55.36% to 80.62%	3.0721	0.0713
	GBP1 + GBP2 + IFIT3	CNTRLA/B VS EPTB	CONFIRMATORY MINIMUM (65% SENSITIVITY/98% SPECIFICITY)	YES	0.9565	0.01381	0.9338 To 0.9792	< 0.0001	-0.0913	75.41	68.16% to 81.71%	100	93.12% to 100.0%	NC	0.2459
	GBP1 + GBP2 + IFIT3	CNTRLA/B VS IPTB	TRIAGE MINIMUM (90% SENSITIVITY/70% SPECIFICITY)	YES	0.9527	0.0175	0.9239 To 0.9815	< 0.0001	0.5043	90.16	84.55% to 94.23%	87.23	76.35% to 94.29%	7.0603
	GBP1 + GBP2 + IFIT3	CNTRLA/B VS IPTB	TRIAGE OPTIMAL (95% SENSITIVITY/80% SPECIFICITY)	YES	0.9527	0.0175	0.9239 To 0.9815	< 0.0001	1.007	95.08	90.52% to 97.84%	82.98	71.38% to 91.24%	5.5864	0.0593
	GBP1 + GBP2 + IFIT3	CNTRLA/B VS IPTB	CONFIRMATORY MINIMUM (65% SENSITIVITY/98% SPECIFICITY)	No	0.9527	0.0175	0.9239 To 0.9815	< 0.0001	-0.3144	50	42.21% to 57.79%	100	93.82% to 100.0%	NC	0.5
	GBP1 + GBP2 + IFIT3	CNTRLA/B VS ALL COMBINED ACTIVE TB	TRIAGE MINIMUM (90% SENSITIVITY/70% SPECIFICITY)	YES	0.9385	0.0139	0.9156 To 0.9614	< 0.0001	0.4995	90.16	84.55% to 94.23%	80.92	74.91% to 86.00%	4.7254	0.1216
	GBP1 + GBP2 + IFIT3	CNTRLA/B VS ALL COMBINED ACTIVE TB	TRIAGE OPTIMAL (95% SENSITIVITY/80% SPECIFICITY)	No	0.9385	0.0139	0.9156 To 0.9614	< 0.0001	0.9957	95.08	90.52% to 97.84%	69.74	63.02% to 75.86%	3.1421	0.0705
	GBP1 + GBP2 + IFIT3	CNTRLA/B VS ALL COMBINED ACTIVE TB	CONFIRMATORY MINIMUM (65% SENSITIVITY/98% SPECIFICITY)	No	0.9385	0.0139	0.9156 To 0.9614	< 0.0001	-0.3759	36.89	29.59% to 44.66%	98.68	95.92% to 99.77%	27.947	0.6395
	GBP1 + GBP2 + IFIT3	CNTRLA/B/LATENT VS UKPTB	TRIAGE MINIMUM (90% SENSITIVITY/70% SPECIFICITY)	No	0.8815	0.02451	0.8411 To 0.9218	< 0.0001	0.8225	90.39	86.57% to 93.41%	61.9	50.78% to 72.16%	2.3724	0.1553
	GBP1 + GBP2 + IFIT3	CNTRLA/B /LATENT VS UKPTB	TRIAGE OPTIMAL (95% SENSITIVITY/80% SPECIFICITY)	No	0.8815	0.02451	0.8411 To 0.9218	< 0.0001	1.31	95.2	92.17% to 97.28%	50.79	39.79% to 61.74%	1.9346	0.0945
	GBP1 + GBP2 + IFIT3	CNTRLA/B/LATENT VS UKPTB	CONFIRMATORY MINIMUM (65% SENSITIVITY/98% SPECIFICITY)	No	0.8815	0.02451	0.8411 To 0.9218	< 0.0001	-0.4135	14.41	10.74% to 18.79%	98.41	92.69% to 99.92%	9.0629	0.8697
	GBP1 + GBP2 + IFIT3	CNTRLA/B/LATENT VS EPTB	TRIAGE MINIMUM (90% SENSITIVITY/70% SPECIFICITY)	YES	0.9345	0.01688	0.9067 To 0.9623	< 0.0001	0.8191	90.39	86.57% to 93.41%	76.19	62.97% to 86.47%	3.7963	0.1261
	GBP1 + GBP2 + IFIT3	CNTRLA/B/LATENT VS EPTB	TRIAGE OPTIMAL (95% SENSITIVITY/80% SPECIFICITY)	No	0.9345	0.01688	0.9067 To 0.9623	< 0.0001	1.369	95.2	92.17% to 97.28%	64.29	50.45% to 76.53%	2.6659	0.0747
	GBP1 + GBP2 + IFIT3	CNTRLA/B/LATENT VS EPTB	CONFIRMATORY MINIMUM (65% SENSITIVITY/98% SPECIFICITY)	No	0.9345	0.01688	0.9067 To 0.9623	< 0.0001	-0.0912	58.95	53.32% to 64.41%	100	93.12% to 100.0%	NC	0.4105
	GBP1 + GBP2 + IFIT3	CNTRLA/B/LATENT VS IPTB	TRIAGE MINIMUM (90% SENSITIVITY/70% SPECIFICITY)	YES	0.9312	0.02285	0.8937 To 0.9688	< 0.0001	0.8271	90.39	86.57% to 93.41%	85.11	73.84% to 92.80%	6.0705	0.1129
	GBP1 + GBP2 + IFIT3	CNTRLA/B/LATENT VS IPTB	TRIAGE OPTIMAL (95% SENSITIVITY/80% SPECIFICITY)	No	0.9312	0.02285	0.8937 To 0.9688	< 0.0001	1.36	95.2	92.17% to 97.28%	74.47	61.94% to 84.56%	3.7289	0.0645
	GBP1 + GBP2 + IFIT3	CNTRLA/B/LATENT VS IPTB	CONFIRMATORY MINIMUM (65% SENSITIVITY/98% SPECIFICITY)	No	0.9312	0.02285	0.8937 To 0.9688	< 0.0001	-0.3107	35.37	30.12% to 40.91%	100	93.82% to 100.0%	NC	0.6463
	GBP1 + GBP2 + IFIT3	CNTRLA/B/LATENT VS ALL COMBINED ACTIVE TB	TRIAGE MINIMUM (90% SENSITIVITY/70% SPECIFICITY)	YES	0.9115	0.01505	0.8868 To 0.9363	< 0.0001	0.8191	90.39	86.57% to 93.41%	73.03	66.47% to 78.90%	3.3515	0.1316
	GBP1 + GBP2 + IFIT3	CNTRLA/B/LATENT VS ALL COMBINED ACTIVE TB	TRIAGE OPTIMAL (95% SENSITIVITY/80% SPECIFICITY)	No	0.9115	0.01505	0.8868 To 0.9363	< 0.0001	1.31	95.2	92.17% to 97.28%	61.84	54.90% to 68.43%	2.4948	0.0776
	GBP1 + GBP2 + IFIT3	CNTRLA/B/LATENT VS ALL COMBINED ACTIVE TB	CONFIRMATORY MINIMUM (65% SENSITIVITY/98% SPECIFICITY)	No	0.9115	0.01505	0.8868 To 0.9363	< 0.0001	-0.3795	22.71	18.22% to 27.73%	98.68	95.92% to 99.77%	17.2045	0.7832
D	GBP1 + GBP2 + IFIT3 + SAMD9L	CNTRLA VS UKPTB	TRIAGE MINIMUM (90% SENSITIVITY/70% SPECIFICITY)	YES	0.9524	0.0253	0.9108 To 0.9940	< 0.0001	0.0505	90	71.74% to 98.19%	90.48	82.07% to 95.77%	9.4538	0.1105
	GBP1 + GBP2 + IFIT3 + SAMD9L	CNTRLA VS UKPTB	TRIAGE OPTIMAL (95% SENSITIVITY/80% SPECIFICITY)	No	0.9524	0.0253	0.9108 To 0.9940	< 0.0001	0.6461	95	78.39% to 99.74%	68.25	57.30% to 77.87%	2.9921	0.0733
	GBP1 + GBP2 + IFIT3 + SAMD9L	CNTRLA VS UKPTB	CONFIRMATORY MINIMUM (65% SENSITIVITY/98% SPECIFICITY)	No	0.9524	0.0253	0.9108 To 0.9940	< 0.0001	-0.4679	40	21.71% to 60.64%	98.41	92.69% to 99.92%	25.1572	0.6097
	GBP1 + GBP2 + IFIT3 + SAMD9L	CNTRLA VS EPTB	TRIAGE MINIMUM (90% SENSITIVITY/70% SPECIFICITY)	YES	0.981	0.01384	0.9582 To 1.004	< 0.0001	0.0491	90	71.74% to 98.19%	97.62	89.20% to 99.88%	37.8151	0.1024
	GBP1 + GBP2 + IFIT3 + SAMD9L	CNTRLA VS EPTB	TRIAGE OPTIMAL (95% SENSITIVITY/80% SPECIFICITY)	YES	0.981	0.01384	0.9582 To 1.004	< 0.0001	0.7006	95	78.39% to 99.74%	83.33	70.96% to 91.91%	5.6989	0.06
	GBP1 + GBP2 + IFIT3 + SAMD9L	CNTRLA VS EPTB	CONFIRMATORY MINIMUM (65% SENSITIVITY/98% SPECIFICITY)	YES	0.981	0.01384	0.9582 To 1.004	< 0.0001	-0.1595	85	65.63% to 95.78%	100	93.12% to 100.0%	NC	0.15
	GBP1 + GBP2 + IFIT3 + SAMD9L	CNTRLA VS IPTB	TRIAGE MINIMUM (90% SENSITIVITY/70% SPECIFICITY)	YES	0.9787	0.01298	0.9574 To 1.000	< 0.0001	0.1162	90	71.74% to 98.19%	93.62	84.32% to 98.24%	14.1066	0.1068
	GBP1 + GBP2 + IFIT3 + SAMD9L	CNTRLA VS IPTB	TRIAGE OPTIMAL (95% SENSITIVITY/80% SPECIFICITY)	YES	0.9787	0.01298	0.9574 To 1.000	< 0.0001	0.7029	95	78.39% to 99.74%	87.23	76.35% to 94.29%	7.4393	0.0573
	GBP1 + GBP2 + IFIT3 + SAMD9L	CNTRLA VS IPTB	CONFIRMATORY MINIMUM (65% SENSITIVITY/98% SPECIFICITY)	YES	0.9787	0.01298	0.9574 To 1.000	< 0.0001	-0.3512	70	49.22% to 86.04%	100	93.82% to 100.0%	NC	0.3
	GBP1 + GBP2 + IFIT3 + SAMD9L	CNTRLA VS ALL COMBINED ACTIVE TB	TRIAGE MINIMUM (90% SENSITIVITY/70% SPECIFICITY)	YES	0.9684	0.01649	0.9413 To 0.9955	< 0.0001	0.0491	90	71.74% to 98.19%	93.42	89.10% to 96.39%	13.6778	0.107
	GBP1 + GBP2 + IFIT3 + SAMD9L	CNTRLA VS ALL COMBINED ACTIVE TB	TRIAGE OPTIMAL (95% SENSITIVITY/80% SPECIFICITY)	No	0.9684	0.01649	0.9413 To 0.9955	< 0.0001	0.6461	95	78.39% to 99.74%	78.29	72.07% to 83.67%	4.3759	0.0639
	GBP1 + GBP2 + IFIT3 + SAMD9L	CNTRLA VS ALL COMBINED ACTIVE TB	CONFIRMATORY MINIMUM (65% SENSITIVITY/98% SPECIFICITY)	YES	0.9684	0.01649	0.9413 To 0.9955	< 0.0001	-0.3063	70	49.22% to 86.04%	98.68	95.92% to 99.77%	53.0303	0.304
	GBP1 + GBP2 + IFIT3 + SAMD9L	CNTRLB VS UKPTB	TRIAGE MINIMUM (90% SENSITIVITY/70% SPECIFICITY)	No	0.9055	0.02375	0.8665 To 0.9446	< 0.0001	0.635	90.2	83.94% to 94.58%	68.25	57.30% to 77.87%	2.8409	0.1436
	GBP1 + GBP2 + IFIT3 + SAMD9L	CNTRLB VS UKPTB	TRIAGE OPTIMAL (95% SENSITIVITY/80% SPECIFICITY)	No	0.9055	0.02375	0.8665 To 0.9446	< 0.0001	1.174	95.1	89.97% to 98.05%	57.14	46.01% to 67.76%	2.2189	0.0858
	GBP1 + GBP2 + IFIT3 + SAMD9L	CNTRLB VS UKPTB	CONFIRMATORY MINIMUM (65% SENSITIVITY/98% SPECIFICITY)	No	0.9055	0.02375	0.8665 To 0.9446	< 0.0001	-0.4804	14.71	9.289% to 21.74%	98.41	92.69% to 99.92%	9.2516	0.8667
	GBP1 + GBP2 + IFIT3 + SAMD9L	CNTRLB VS EPTB	TRIAGE MINIMUM (90% SENSITIVITY/70% SPECIFICITY)	YES	0.951	0.01581	0.9250 To 0.9770	< 0.0001	0.649	90.2	83.94% to 94.58%	83.33	70.96% to 91.91%	5.4109	0.1176
	GBP1 + GBP2 + IFIT3 + SAMD9L	CNTRLB VS EPTB	TRIAGE OPTIMAL (95% SENSITIVITY/80% SPECIFICITY)	No	0.951	0.01581	0.9250 To 0.9770	< 0.0001	1.416	95.1	89.97% to 98.05%	64.29	50.45% to 76.53%	2.6631	0.0762
	GBP1 + GBP2 + IFIT3 + SAMD9L	CNTRLB VS EPTB	CONFIRMATORY MINIMUM (65% SENSITIVITY/98% SPECIFICITY)	YES	0.951	0.01581	0.9250 To 0.9770	< 0.0001	-0.1215	72.55	64.35% to 79.73%	100	93.12% to 100.0%	NC	0.2745
	GBP1 + GBP2 + IFIT3 + SAMD9L	CNTRLB VS IPTB	TRIAGE MINIMUM (90% SENSITIVITY/70% SPECIFICITY)	YES	0.9501	0.01816	0.9203 To 0.9800	< 0.0001	0.649	90.2	83.94% to 94.58%	87.23	76.35% to 94.29%	7.0634	0.1123
	GBP1 + GBP2 + IFIT3 + SAMD9L	CNTRLB VS IPTB	TRIAGE OPTIMAL (95% SENSITIVITY/80% SPECIFICITY)	YES	0.9501	0.01816	0.9203 To 0.9800	< 0.0001	1.171	95.1	89.97% to 98.05%	80.85	68.96% to 89.63%	4.9661	0.0606
	GBP1 + GBP2 + IFIT3 + SAMD9L	CNTRLB VS IPTB	CONFIRMATORY MINIMUM (65% SENSITIVITY/98% SPECIFICITY)	No	0.9501	0.01816	0.9203 To 0.9800	< 0.0001	-0.3104	51.96	43.37% to 60.46%	100	93.82% to 100.0%	NC	0.4804
	GBP1 + GBP2 + IFIT3 + SAMD9L	CNTRLB VS ALL COMBINED ACTIVE TB	TRIAGE MINIMUM (90% SENSITIVITY/70% SPECIFICITY)	YES	0.9319	0.01559	0.9062 To 0.9575	< 0.0001	0.635	90.2	83.94% to 94.58%	78.29	72.07% to 83.67%	4.1548	0.1252
	GBP1 + GBP2 + IFIT3 + SAMD9L	CNTRLB VS ALL COMBINED ACTIVE TB	TRIAGE OPTIMAL (95% SENSITIVITY/80% SPECIFICITY)	No	0.9319	0.01559	0.9062 To 0.9575	< 0.0001	1.171	95.1	89.97% to 98.05%	67.11	60.29% to 73.41%	2.8915	0.073
	GBP1 + GBP2 + IFIT3 + SAMD9L	CNTRLB VS ALL COMBINED ACTIVE TB	CONFIRMATORY MINIMUM (65% SENSITIVITY/98% SPECIFICITY)	No	0.9319	0.01559	0.9062 To 0.9575	< 0.0001	-0.308	51.96	43.37% to 60.46%	98.68	95.92% to 99.77%	39.3636	0.4868
	GBP1 + GBP2 + IFIT3 + SAMD9L	CNTRLA/B VS UKPTB	TRIAGE MINIMUM (90% SENSITIVITY/70% SPECIFICITY)	No	0.9132	0.02163	0.8776 To 0.9488	< 0.0001	0.6097	90.16	84.55% to 94.23%	68.25	57.30% to 77.87%	2.8397	0.1442
	GBP1 + GBP2 + IFIT3 + SAMD9L	CNTRLA/B VS UKPTB	TRIAGE OPTIMAL (95% SENSITIVITY/80% SPECIFICITY)	No	0.9132	0.02163	0.8776 To 0.9488	< 0.0001	1.141	95.08	90.52% to 97.84%	58.73	47.59% to 69.23%	2.3039	0.0838
	GBP1 + GBP2 + IFIT3 + SAMD9L	CNTRLA/B VS UKPTB	CONFIRMATORY MINIMUM (65% SENSITIVITY/98% SPECIFICITY)	No	0.9132	0.02163	0.8776 To 0.9488	< 0.0001	-0.4804	18.85	13.24% to 25.64%	98.41	92.69% to 99.92%	11.8553	0.8246
	GBP1 + GBP2 + IFIT3 + SAMD9L	CNTRLA/B VS EPTB	TRIAGE MINIMUM (90% SENSITIVITY/70% SPECIFICITY)	YES	0.9559	0.01404	0.9328 To 0.9790	< 0.0001	0.6097	90.16	84.55% to 94.23%	83.33	70.96% to 91.91%	5.4085	0.1181
	GBP1 + GBP2 + IFIT3 + SAMD9L	CNTRLA/B VS EPTB	TRIAGE OPTIMAL (95% SENSITIVITY/80% SPECIFICITY)	No	0.9559	0.01404	0.9328 To 0.9790	< 0.0001	1.15	95.08	90.52% to 97.84%	66.67	52.89% to 78.59%	2.8527	0.0738
	GBP1 + GBP2 + IFIT3 + SAMD9L	CNTRLA/B VS EPTB	CONFIRMATORY MINIMUM (65% SENSITIVITY/98% SPECIFICITY)	YES	0.9559	0.01404	0.9328 To 0.9790	< 0.0001	-0.1215	74.59	67.28% to 80.98%	100	93.12% to 100.0%	NC	0.2541
	GBP1 + GBP2 + IFIT3 + SAMD9L	CNTRLA/B VS IPTB	TRIAGE MINIMUM (90% SENSITIVITY/70% SPECIFICITY)	YES	0.9548	0.01655	0.9276 To 0.9821	< 0.0001	0.6097	90.16	84.55% to 94.23%	87.23	76.35% to 94.29%	7.0603	0.1128
	GBP1 + GBP2 + IFIT3 + SAMD9L	CNTRLA/B VS IPTB	TRIAGE OPTIMAL (95% SENSITIVITY/80% SPECIFICITY)	YES	0.9548	0.01655	0.9276 To 0.9821	< 0.0001	1.146	95.08	90.52% to 97.84%	82.98	71.38% to 91.24%	5.5864	0.0593
	GBP1 + GBP2 + IFIT3 + SAMD9L	CNTRLA/B VS IPTB	CONFIRMATORY MINIMUM (65% SENSITIVITY/98% SPECIFICITY)	No	0.9548	0.01655	0.9276 To 0.9821	< 0.0001	-0.3104	54.92	47.07% to 62.58%	100	93.82% to 100.0%	NC	0.4508
	GBP1 + GBP2 + IFIT3 + SAMD9L	CNTRLA/B VS ALL COMBINED ACTIVE TB	TRIAGE MINIMUM (90% SENSITIVITY/70% SPECIFICITY)	YES	0.9379	0.0139	0.9150 To 0.9607	< 0.0001	0.6097	90.16	84.55% to 94.23%	78.29	72.07% to 83.67%	4.1529	0.1257
	GBP1 + GBP2 + IFIT3 + SAMD9L	CNTRLA/B VS ALL COMBINED ACTIVE TB	TRIAGE OPTIMAL (95% SENSITIVITY/80% SPECIFICITY)	No	0.9379	0.0139	0.9150 To 0.9607	< 0.0001	1.141	95.08	90.52% to 97.84%	68.42	61.66% to 74.64%	3.0108	0.0719
	GBP1 + GBP2 + IFIT3 + SAMD9L	CNTRLA/B VS ALL COMBINED ACTIVE TB	CONFIRMATORY MINIMUM (65% SENSITIVITY/98% SPECIFICITY)	No	0.9379	0.0139	0.9150 To 0.9607	< 0.0001	-0.308	54.92	47.07% to 62.58%	98.68	95.92% to 99.77%	41.6061	0.4568
	GBP1 + GBP2 + IFIT3 + SAMD9L	CNTRLA/B/LATENT VS UKPTB	TRIAGE MINIMUM (90% SENSITIVITY/70% SPECIFICITY)	No	0.879	0.02441	0.8388 To 0.9191	< 0.0001	0.8447	90.39	86.57% to 93.41%	63.49	52.39% to 73.60%	2.4758	0.1514
	GBP1 + GBP2 + IFIT3 + SAMD9L	CNTRLA/B /LATENT VS UKPTB	TRIAGE OPTIMAL (95% SENSITIVITY/80% SPECIFICITY)	No	0.879	0.02441	0.8388 To 0.9191	< 0.0001	1.477	95.2	92.17% to 97.28%	49.21	38.26% to 60.21%	1.8744	0.0975
	GBP1 + GBP2 + IFIT3 + SAMD9L	CNTRLA/B/LATENT VS UKPTB	CONFIRMATORY MINIMUM (65% SENSITIVITY/98% SPECIFICITY)	No	0.879	0.02441	0.8388 To 0.9191	< 0.0001	-0.2975	39.3	33.90% to 44.91%	98.41	92.69% to 99.92%	24.717	0.6168
	GBP1 + GBP2 + IFIT3 + SAMD9L	CNTRLA/B/LATENT VS EPTB	TRIAGE MINIMUM (90% SENSITIVITY/70% SPECIFICITY)	YES	0.9364	0.01681	0.9087 To 0.9640	< 0.0001	0.8498	90.39	86.57% to 93.41%	78.57	65.58% to 88.34%	4.2179	0.1223
	GBP1 + GBP2 + IFIT3 + SAMD9L	CNTRLA/B/LATENT VS EPTB	TRIAGE OPTIMAL (95% SENSITIVITY/80% SPECIFICITY)	No	0.9364	0.01681	0.9087 To 0.9640	< 0.0001	1.511	95.2	92.17% to 97.28%	64.29	50.45% to 76.53%	2.6659	0.0747
	GBP1 + GBP2 + IFIT3 + SAMD9L	CNTRLA/B/LATENT VS EPTB	CONFIRMATORY MINIMUM (65% SENSITIVITY/98% SPECIFICITY)	No	0.9364	0.01681	0.9087 To 0.9640	< 0.0001	-0.1215	56.77	51.12% to 62.28%	100	93.12% to 100.0%	NC	0.4323
	GBP1 + GBP2 + IFIT3 + SAMD9L	CNTRLA/B/LATENT VS IPTB	TRIAGE MINIMUM (90% SENSITIVITY/70% SPECIFICITY)	YES	0.9351	0.02199	0.8990 To 0.9713	< 0.0001	0.8498	90.39	86.57% to 93.41%	87.23	76.35% to 94.29%	7.0783	0.1102
	GBP1 + GBP2 + IFIT3 + SAMD9L	CNTRLA/B/LATENT VS IPTB	TRIAGE OPTIMAL (95% SENSITIVITY/80% SPECIFICITY)	No	0.9351	0.02199	0.8990 To 0.9713	< 0.0001	1.511	95.2	92.17% to 97.28%	74.47	61.94% to 84.56%	3.7289	0.0645
	GBP1 + GBP2 + IFIT3 + SAMD9L	CNTRLA/B/LATENT VS IPTB	CONFIRMATORY MINIMUM (65% SENSITIVITY/98% SPECIFICITY)	No	0.9351	0.02199	0.8990 To 0.9713	< 0.0001	-0.3095	37.99	32.64% to 43.58%	100	93.82% to 100.0%	NC	0.6201
	GBP1 + GBP2 + IFIT3 + SAMD9L	CNTRLA/B/LATENT VS ALL COMBINED ACTIVE TB	TRIAGE MINIMUM (90% SENSITIVITY/70% SPECIFICITY)	YES	0.9122	0.01486	0.8878 To 0.9367	< 0.0001	0.8447	90.39	86.57% to 93.41%	75	68.55% to 80.70%	3.6156	0.1281
	GBP1 + GBP2 + IFIT3 + SAMD9L	CNTRLA/B/LATENT VS ALL COMBINED ACTIVE TB	TRIAGE OPTIMAL (95% SENSITIVITY/80% SPECIFICITY)	No	0.9122	0.01486	0.8878 To 0.9367	< 0.0001	1.477	95.2	92.17% to 97.28%	61.18	54.23% to 67.81%	2.4523	0.0785
	GBP1 + GBP2 + IFIT3 + SAMD9L	CNTRLA/B/LATENT VS ALL COMBINED ACTIVE TB	CONFIRMATORY MINIMUM (65% SENSITIVITY/98% SPECIFICITY)	No	0.9122	0.01486	0.8878 To 0.9367	< 0.0001	-0.2712	40.61	35.17% to 46.24%	98.03	94.98% to 99.46%	20.6142	0.6058
E	GBP1 + GBP2 + IFIT3 + SAMD9L +TAPBP	CNTRLA VS UKPTB	TRIAGE MINIMUM (90% SENSITIVITY/70% SPECIFICITY)	YES	0.945238	0.02683	0.9011 To 0.9894	< 0.0001	0.5576	90	71.74% to 98.19%	80.95	70.97% to 88.63%	4.7244	0.1235
	GBP1 + GBP2 + IFIT3 + SAMD9L +TAPBP	CNTRLA VS UKPTB	TRIAGE OPTIMAL (95% SENSITIVITY/80% SPECIFICITY)	No	0.945238	0.02683	0.9011 To 0.9894	< 0.0001	1.081	95	78.39% to 99.74%	69.84	58.96% to 79.27%	3.1499	0.0716
	GBP1 + GBP2 + IFIT3 + SAMD9L +TAPBP	CNTRLA VS UKPTB	CONFIRMATORY MINIMUM (65% SENSITIVITY/98% SPECIFICITY)	No	0.945238	0.02683	0.9011 To 0.9894	< 0.0001	-1.084	45	25.87% to 65.31%	98.41	92.69% to 99.92%	28.3019	0.5589
	GBP1 + GBP2 + IFIT3 + SAMD9L +TAPBP	CNTRLA VS EPTB	TRIAGE MINIMUM (90% SENSITIVITY/70% SPECIFICITY)	YES	0.969	0.0175	0.9403 To 0.9978	< 0.0001	0.655	90	71.74% to 98.19%	88.1	76.58% to 95.19%	7.563	0.1135
	GBP1 + GBP2 + IFIT3 + SAMD9L +TAPBP	CNTRLA VS EPTB	TRIAGE OPTIMAL (95% SENSITIVITY/80% SPECIFICITY)	YES	0.969	0.0175	0.9403 To 0.9978	< 0.0001	1.047	95	78.39% to 99.74%	85.71	73.74% to 93.59%	6.648	0.0583
	GBP1 + GBP2 + IFIT3 + SAMD9L +TAPBP	CNTRLA VS EPTB	CONFIRMATORY MINIMUM (65% SENSITIVITY/98% SPECIFICITY)	No	0.969	0.0175	0.9403 To 0.9978	< 0.0001	-0.8614	60	39.36% to 78.29%	100	93.12% to 100.0%	NC	0.4
	GBP1 + GBP2 + IFIT3 + SAMD9L +TAPBP	CNTRLA VS IPTB	TRIAGE MINIMUM (90% SENSITIVITY/70% SPECIFICITY)	YES	0.9766	0.01437	0.9530 To 1.000	< 0.0001	0.6598	90	71.74% to 98.19%	91.49	81.57% to 97.04%	10.5758	0.1093
	GBP1 + GBP2 + IFIT3 + SAMD9L +TAPBP	CNTRLA VS IPTB	TRIAGE OPTIMAL (95% SENSITIVITY/80% SPECIFICITY)	YES	0.9766	0.01437	0.9530 To 1.000	< 0.0001	1.021	95	78.39% to 99.74%	89.36	78.92% to 95.71%	8.9286	0.056
	GBP1 + GBP2 + IFIT3 + SAMD9L +TAPBP	CNTRLA VS IPTB	CONFIRMATORY MINIMUM (65% SENSITIVITY/98% SPECIFICITY)	YES	0.9766	0.01437	0.9530 To 1.000	< 0.0001	-0.8087	65	44.20% to 82.27%	100	93.82% to 100.0%	NC	0.35
	GBP1 + GBP2 + IFIT3 + SAMD9L +TAPBP	CNTRLA VS ALL COMBINED ACTIVE TB	TRIAGE MINIMUM (90% SENSITIVITY/70% SPECIFICITY)	YES	0.9615	0.01796	0.9320 To 0.9911	< 0.0001	0.5576	90	71.74% to 98.19%	86.18	80.72% to 90.55%	6.5123	0.116
	GBP1 + GBP2 + IFIT3 + SAMD9L +TAPBP	CNTRLA VS ALL COMBINED ACTIVE TB	TRIAGE OPTIMAL (95% SENSITIVITY/80% SPECIFICITY)	YES	0.9615	0.01796	0.9320 To 0.9911	< 0.0001	1.021	95	78.39% to 99.74%	80.92	74.91% to 86.00%	4.979	0.0618
	GBP1 + GBP2 + IFIT3 + SAMD9L +TAPBP	CNTRLA VS ALL COMBINED ACTIVE TB	CONFIRMATORY MINIMUM (65% SENSITIVITY/98% SPECIFICITY)	YES	0.9615	0.01796	0.9320 To 0.9911	< 0.0001	-0.6244	75	54.44% to 89.59%	98.03	94.98% to 99.46%	38.0711	0.255
	GBP1 + GBP2 + IFIT3 + SAMD9L +TAPBP	CNTRLB VS UKPTB	TRIAGE MINIMUM (90% SENSITIVITY/70% SPECIFICITY)	No	0.8697	0.02762	0.8243 To 0.9152	< 0.0001	1.685	90.2	83.94% to 94.58%	55.56	44.44% to 66.27%	2.0297	0.1764
	GBP1 + GBP2 + IFIT3 + SAMD9L +TAPBP	CNTRLB VS UKPTB	TRIAGE OPTIMAL (95% SENSITIVITY/80% SPECIFICITY)	No	0.8697	0.02762	0.8243 To 0.9152	< 0.0001	2.473	95.1	89.97% to 98.05%	49.21	38.26% to 60.21%	1.8724	0.0996
	GBP1 + GBP2 + IFIT3 + SAMD9L +TAPBP	CNTRLB VS UKPTB	CONFIRMATORY MINIMUM (65% SENSITIVITY/98% SPECIFICITY)	No	0.8697	0.02762	0.8243 To 0.9152	< 0.0001	-0.5962	39.22	31.09% to 47.82%	98.41	92.69% to 99.92%	24.6667	0.6176
	GBP1 + GBP2 + IFIT3 + SAMD9L +TAPBP	CNTRLB VS EPTB	TRIAGE MINIMUM (90% SENSITIVITY/70% SPECIFICITY)	YES	0.9108	0.02626	0.8676 To 0.9540	< 0.0001	1.753	90.2	83.94% to 94.58%	73.81	60.39% to 84.56%	3.4441	0.1328
	GBP1 + GBP2 + IFIT3 + SAMD9L +TAPBP	CNTRLB VS EPTB	TRIAGE OPTIMAL (95% SENSITIVITY/80% SPECIFICITY)	No	0.9108	0.02626	0.8676 To 0.9540	< 0.0001	2.611	95.1	89.97% to 98.05%	54.76	41.01% to 67.99%	2.1021	0.0895
	GBP1 + GBP2 + IFIT3 + SAMD9L +TAPBP	CNTRLB VS EPTB	CONFIRMATORY MINIMUM (65% SENSITIVITY/98% SPECIFICITY)	No	0.9108	0.02626	0.8676 To 0.9540	< 0.0001	-0.8296	30.39	22.92% to 38.74%	100	93.12% to 100.0%	NC	0.6961
	GBP1 + GBP2 + IFIT3 + SAMD9L +TAPBP	CNTRLB VS IPTB	TRIAGE MINIMUM (90% SENSITIVITY/70% SPECIFICITY)	YES	0.938	0.02152	0.9026 To 0.9735	< 0.0001	1.753	90.2	83.94% to 94.58%	80.85	68.96% to 89.63%	4.7102	0.1212
	GBP1 + GBP2 + IFIT3 + SAMD9L +TAPBP	CNTRLB VS IPTB	TRIAGE OPTIMAL (95% SENSITIVITY/80% SPECIFICITY)	YES	0.938	0.02152	0.9026 To 0.9735	< 0.0001	2.464	95.1	89.97% to 98.05%	80.85	68.96% to 89.63%	4.9661	0.0606
	GBP1 + GBP2 + IFIT3 + SAMD9L +TAPBP	CNTRLB VS IPTB	CONFIRMATORY MINIMUM (65% SENSITIVITY/98% SPECIFICITY)	No	0.938	0.02152	0.9026 To 0.9735	< 0.0001	-0.8158	30.39	22.92% to 38.74%	100	93.82% to 100.0%	NC	0.6961
	GBP1 + GBP2 + IFIT3 + SAMD9L +TAPBP	CNTRLB VS ALL COMBINED ACTIVE TB	TRIAGE MINIMUM (90% SENSITIVITY/70% SPECIFICITY)	No	0.9022	0.01941	0.8703 To 0.9342	< 0.0001	1.685	90.2	83.94% to 94.58%	68.42	61.66% to 74.64%	2.8562	0.1432
	GBP1 + GBP2 + IFIT3 + SAMD9L +TAPBP	CNTRLB VS ALL COMBINED ACTIVE TB	TRIAGE OPTIMAL (95% SENSITIVITY/80% SPECIFICITY)	No	0.9022	0.01941	0.8703 To 0.9342	< 0.0001	2.464	95.1	89.97% to 98.05%	60.53	53.56% to 67.18%	2.4094	0.081
	GBP1 + GBP2 + IFIT3 + SAMD9L +TAPBP	CNTRLB VS ALL COMBINED ACTIVE TB	CONFIRMATORY MINIMUM (65% SENSITIVITY/98% SPECIFICITY)	No	0.9022	0.01941	0.8703 To 0.9342	< 0.0001	-0.5962	39.22	31.09% to 47.82%	98.03	94.98% to 99.46%	19.9086	0.62
	GBP1 + GBP2 + IFIT3 + SAMD9L +TAPBP	CNTRLA/B VS UKPTB	TRIAGE MINIMUM (90% SENSITIVITY/70% SPECIFICITY)	No	0.8821	0.02499	0.8410 To 0.9232	< 0.0001	1.538	90.16	84.55% to 94.23%	60.32	49.18% to 70.70%	2.2722	0.1631
	GBP1 + GBP2 + IFIT3 + SAMD9L +TAPBP	CNTRLA/B VS UKPTB	TRIAGE OPTIMAL (95% SENSITIVITY/80% SPECIFICITY)	No	0.8821	0.02499	0.8410 To 0.9232	< 0.0001	2.345	95.08	90.52% to 97.84%	50.79	39.79% to 61.74%	1.9321	0.0969
	GBP1 + GBP2 + IFIT3 + SAMD9L +TAPBP	CNTRLA/B VS UKPTB	CONFIRMATORY MINIMUM (65% SENSITIVITY/98% SPECIFICITY)	No	0.8821	0.02499	0.8410 To 0.9232	< 0.0001	-1.106	22.95	16.83% to 30.09%	98.41	92.69% to 99.92%	14.434	0.7829
	GBP1 + GBP2 + IFIT3 + SAMD9L +TAPBP	CNTRLA/B VS EPTB	TRIAGE MINIMUM (90% SENSITIVITY/70% SPECIFICITY)	YES	0.9204	0.02373	0.8813 To 0.9594	< 0.0001	1.502	90.16	84.55% to 94.23%	80.95	68.25% to 90.15%	4.7328	0.1216
	GBP1 + GBP2 + IFIT3 + SAMD9L +TAPBP	CNTRLA/B VS EPTB	TRIAGE OPTIMAL (95% SENSITIVITY/80% SPECIFICITY)	No	0.9204	0.02373	0.8813 To 0.9594	< 0.0001	2.313	94.26	89.49% to 97.28%	57.14	43.33% to 70.17%	2.1993	0.1005
	GBP1 + GBP2 + IFIT3 + SAMD9L +TAPBP	CNTRLA/B VS EPTB	CONFIRMATORY MINIMUM (65% SENSITIVITY/98% SPECIFICITY)	No	0.9204	0.02373	0.8813 To 0.9594	< 0.0001	-0.8296	35.25	28.05% to 42.99%	100	93.12% to 100.0%	NC	0.6475
	GBP1 + GBP2 + IFIT3 + SAMD9L +TAPBP	CNTRLA/B VS IPTB	TRIAGE MINIMUM (90% SENSITIVITY/70% SPECIFICITY)	YES	0.9444	0.01937	0.9125 To 0.9762	< 0.0001	1.55	90.16	84.55% to 94.23%	80.85	68.96% to 89.63%	4.7081	0.1217
	GBP1 + GBP2 + IFIT3 + SAMD9L +TAPBP	CNTRLA/B VS IPTB	TRIAGE OPTIMAL (95% SENSITIVITY/80% SPECIFICITY)	YES	0.9444	0.01937	0.9125 To 0.9762	< 0.0001	2.391	95.08	90.52% to 97.84%	80.85	68.96% to 89.63%	4.965	0.0609
	GBP1 + GBP2 + IFIT3 + SAMD9L +TAPBP	CNTRLA/B VS IPTB	CONFIRMATORY MINIMUM (65% SENSITIVITY/98% SPECIFICITY)	No	0.9444	0.01937	0.9125 To 0.9762	< 0.0001	-0.8087	36.07	28.82% to 43.83%	100	93.82% to 100.0%	NC	0.6393
	GBP1 + GBP2 + IFIT3 + SAMD9L +TAPBP	CNTRLA/B VS ALL COMBINED ACTIVE TB	TRIAGE MINIMUM (90% SENSITIVITY/70% SPECIFICITY)	YES	0.9119	0.01723	0.8836 To 0.9403	< 0.0001	1.502	90.16	84.55% to 94.23%	72.37	65.78% to 78.29%	3.2631	0.136
	GBP1 + GBP2 + IFIT3 + SAMD9L +TAPBP	CNTRLA/B VS ALL COMBINED ACTIVE TB	TRIAGE OPTIMAL (95% SENSITIVITY/80% SPECIFICITY)	No	0.9119	0.01723	0.8836 To 0.9403	< 0.0001	2.335	95.08	90.52% to 97.84%	61.84	54.90% to 68.43%	2.4916	0.0796
	GBP1 + GBP2 + IFIT3 + SAMD9L +TAPBP	CNTRLA/B VS ALL COMBINED ACTIVE TB	CONFIRMATORY MINIMUM (65% SENSITIVITY/98% SPECIFICITY)	No	0.9119	0.01723	0.8836 To 0.9403	< 0.0001	-0.5962	45.08	37.42% to 52.93%	98.03	94.98% to 99.46%	22.8832	0.5602
	GBP1 + GBP2 + IFIT3 + SAMD9L +TAPBP	CNTRLA/B/LATENT VS UKPTB	TRIAGE MINIMUM (90% SENSITIVITY/70% SPECIFICITY)	No	0.8785	0.02306	0.8406 To 0.9164	< 0.0001	1.513	90.39	86.57% to 93.41%	60.32	49.18% to 70.70%	2.278	0.1593
	GBP1 + GBP2 + IFIT3 + SAMD9L +TAPBP	CNTRLA/B /LATENT VS UKPTB	TRIAGE OPTIMAL (95% SENSITIVITY/80% SPECIFICITY)	No	0.8785	0.02306	0.8406 To 0.9164	< 0.0001	2.345	95.2	92.17% to 97.28%	50.79	39.79% to 61.74%	1.9346	0.0945
	GBP1 + GBP2 + IFIT3 + SAMD9L +TAPBP	CNTRLA/B/LATENT VS UK IPTB	CONFIRMATORY MINIMUM (65% SENSITIVITY/98% SPECIFICITY)	No	0.8785	0.02306	0.8406 To 0.9164	< 0.0001	-0.5962	44.1	38.57% to 49.75%	98.41	92.69% to 99.92%	27.7358	0.568
	GBP1 + GBP2 + IFIT3 + SAMD9L +TAPBP	CNTRLA/B/LATENT VS EPTB	TRIAGE MINIMUM (90% SENSITIVITY/70% SPECIFICITY)	YES	0.919	0.0226	0.8818 To 0.9562	< 0.0001	1.502	90.39	86.57% to 93.41%	80.95	68.25% to 90.15%	4.7449	0.1187
	GBP1 + GBP2 + IFIT3 + SAMD9L +TAPBP	CNTRLA/B/LATENT VS EPTB	TRIAGE OPTIMAL (95% SENSITIVITY/80% SPECIFICITY)	No	0.919	0.0226	0.8818 To 0.9562	< 0.0001	2.335	95.2	92.17% to 97.28%	57.14	43.33% to 70.17%	2.2212	0.084
	GBP1 + GBP2 + IFIT3 + SAMD9L +TAPBP	CNTRLA/B/LATENT VS EPTB	CONFIRMATORY MINIMUM (65% SENSITIVITY/98% SPECIFICITY)	No	0.919	0.0226	0.8818 To 0.9562	< 0.0001	-0.8296	35.37	30.12% to 40.91%	100	93.12% to 100.0%	NC	0.6463
	GBP1 + GBP2 + IFIT3 + SAMD9L +TAPBP	CNTRLA/B/LATENT VS IPTB	TRIAGE MINIMUM (90% SENSITIVITY/70% SPECIFICITY)	YES	0.9441	0.01813	0.9143 To 0.9739	< 0.0001	1.584	90.83	87.06% to 93.77%	80.85	68.96% to 89.63%	4.7431	0.1134
	GBP1 + GBP2 + IFIT3 + SAMD9L +TAPBP	CNTRLA/B/LATENT VS IPTB	TRIAGE OPTIMAL (95% SENSITIVITY/80% SPECIFICITY)	YES	0.9441	0.01813	0.9143 To 0.9739	< 0.0001	2.412	95.63	92.71% to 97.61%	80.85	68.96% to 89.63%	4.9937	0.0541
	GBP1 + GBP2 + IFIT3 + SAMD9L +TAPBP	CNTRLA/B/LATENT VS IPTB	CONFIRMATORY MINIMUM (65% SENSITIVITY/98% SPECIFICITY)	No	0.9441	0.01813	0.9143 To 0.9739	< 0.0001	-0.8052	36.24	30.96% to 41.80%	100	93.82% to 100.0%	NC	0.6376
	GBP1 + GBP2 + IFIT3 + SAMD9L +TAPBP	CNTRLA/B/LATENT VS ALL COMBINED ACTIVE TB	TRIAGE MINIMUM (90% SENSITIVITY/70% SPECIFICITY)	YES	0.91	0.01479	0.8856 To 0.9343	< 0.0001	1.502	90.39	86.57% to 93.41%	72.37	65.78% to 78.29%	3.2714	0.1328
	GBP1 + GBP2 + IFIT3 + SAMD9L +TAPBP	CNTRLA/B/LATENT VS ALL COMBINED ACTIVE TB	TRIAGE OPTIMAL (95% SENSITIVITY/80% SPECIFICITY)	No	0.91	0.01479	0.8856 To 0.9343	< 0.0001	2.335	95.2	92.17% to 97.28%	61.84	54.90% to 68.43%	2.4948	0.0776
	GBP1 + GBP2 + IFIT3 + SAMD9L +TAPBP	CNTRLA/B/LATENT VS ALL COMBINED ACTIVE TB	CONFIRMATORY MINIMUM (65% SENSITIVITY/98% SPECIFICITY)	No	0.91	0.01479	0.8856 To 0.9343	< 0.0001	-0.5962	44.1	38.57% to 49.75%	98.03	94.98% to 99.46%	22.3858	0.5702
Biomarker Combination	Entities Included	COMPARISON	TPP GOALS	F MET?	ROC AUC Value	Standard Error	90% Confidence Interval	p value	Cutoff <	Sensitivity %	90% CI	Specificity %	90% CI2	LR +	LR -
F	GBP1 + IFITM3 (LATENT)	CNTRLA VS LTB NoN PROGRESSORS	TRIAGE MINIMUM (90% SENSITIVITY/70% SPECIFICITY)	YES	0.9596	0.02104	0.9250 To 0.9942	< 0.0001	-0.5004	90	71.74% to 98.19%	89.9	83.47% to 94.42%	8.9109	0.1112
	GBP1 + IFITM3 (LATENT)	CNTRLA VS LTB NoN PROGRESSORS	TRIAGE OPTIMAL (95% SENSITIVITY/80% SPECIFICITY)	YES	0.9596	0.02104	0.9250 To 0.9942	< 0.0001	-0.3035	95	78.39% to 99.74%	83.84	76.49% to 89.59%	5.8787	0.0596
	GBP1 + IFITM3 (LATENT)	CNTRLA VS LTB NoN PROGRESSORS	CONFIRMATORY MINIMUM (65% SENSITIVITY/98% SPECIFICITY)	No	0.9596	0.02104	0.9250 To 0.9942	< 0.0001	-0.9615	55	34.69% to 74.13%	98.99	95.30% to 99.95%	54.4554	0.4546
	GBP1 + IFITM3 (LATENT)	CNTRLA VS LTB PROGRESSORS	TRIAGE MINIMUM (90% SENSITIVITY/70% SPECIFICITY)	YES	0.9813	0.01898	0.9500 To 1.012	< 0.0001	-0.5103	90	71.74% to 98.19%	100	68.77% to 100.0%	NC	0.1
	GBP1 + IFITM3 (LATENT)	CNTRLA VS LTB PROGRESSORS	TRIAGE OPTIMAL (95% SENSITIVITY/80% SPECIFICITY)	No	0.9813	0.01898	0.9500 To 1.012	< 0.0001	-0.2845	95	78.39% to 99.74%	87.5	52.93% to 99.36%	7.6	0.0571
	GBP1 + IFITM3 (LATENT)	CNTRLA VS LTB PROGRESSORS	CONFIRMATORY MINIMUM (65% SENSITIVITY/98% SPECIFICITY)	YES	0.9813	0.01898	0.9500 To 1.012	< 0.0001	-0.5103	90	71.74% to 98.19%	100	68.77% to 100.0%	NC	0.1
	GBP1 + IFITM3 (LATENT)	CNTRLA VS LTB	TRIAGE MINIMUM (90% SENSITIVITY/70% SPECIFICITY)	YES	0.9612	0.0204	0.9277 To 0.9948	< 0.0001	-0.5103	90	71.74% to 98.19%	90.65	84.66% to 94.84%	9.6257	0.1103
	GBP1 + IFITM3 (LATENT)	CNTRLA VS LTB	TRIAGE OPTIMAL (95% SENSITIVITY/80% SPECIFICITY)	YES	0.9612	0.0204	0.9277 To 0.9948	< 0.0001	-0.3035	95	78.39% to 99.74%	84.11	77.13% to 89.62%	5.9786	0.0594
	GBP1 + IFITM3 (LATENT)	CNTRLA VS LTB	CONFIRMATORY MINIMUM (65% SENSITIVITY/98% SPECIFICITY)	No	0.9612	0.0204	0.9277 To 0.9948	< 0.0001	-0.9505	60	39.36% to 78.29%	98.13	94.23% to 99.67%	32.0856	0.4076
	GBP1 + IFITM3 (LATENT)	CNTRLB VS LTB NoN PROGRESSORS	TRIAGE MINIMUM (90% SENSITIVITY/70% SPECIFICITY)	No	0.7773	0.03329	0.7225 To 0.8321	< 0.0001	0.9787	90.2	83.94% to 94.58%	32.32	24.57% to 40.89%	1.3327	0.3032
	GBP1 + IFITM3 (LATENT)	CNTRLB VS LTB NoN PROGRESSORS	TRIAGE OPTIMAL (95% SENSITIVITY/80% SPECIFICITY)	No	0.7773	0.03329	0.7225 To 0.8321	< 0.0001	3.485	95.1	89.97% to 98.05%	11.11	6.357% to 17.72%	1.0699	0.441
	GBP1 + IFITM3 (LATENT)	CNTRLB VS LTB NoN PROGRESSORS	CONFIRMATORY MINIMUM (65% SENSITIVITY/98% SPECIFICITY)	No	0.7773	0.03329	0.7225 To 0.8321	< 0.0001	-0.9546	14.71	9.289% to 21.74%	98.99	95.30% to 99.95%	14.5644	0.8616
	GBP1 + IFITM3 (LATENT)	CNTRLB VS LTB PROGRESSORS	TRIAGE MINIMUM (90% SENSITIVITY/70% SPECIFICITY)	No	0.799	0.06547	0.6913 To 0.9067	0.004977	1.085	90.2	83.94% to 94.58%	37.5	11.11% to 71.08%	1.4432	0.2613
	GBP1 + IFITM3 (LATENT)	CNTRLB VS LTB PROGRESSORS	TRIAGE OPTIMAL (95% SENSITIVITY/80% SPECIFICITY)	No	0.799	0.06547	0.6913 To 0.9067	0.004977	3.497	95.1	89.97% to 98.05%	25	4.639% to 59.97%	1.268	0.196
	GBP1 + IFITM3 (LATENT)	CNTRLB VS LTB PROGRESSORS	CONFIRMATORY MINIMUM (65% SENSITIVITY/98% SPECIFICITY)	No	0.799	0.06547	0.6913 To 0.9067	0.004977	-0.5009	49.02	40.49% to 57.59%	100	68.77% to 100.0%	NC	0.5098
	GBP1 + IFITM3 (LATENT)	CNTRLB VS LTB	TRIAGE MINIMUM (90% SENSITIVITY/70% SPECIFICITY)	No	0.7789	0.03267	0.7252 To 0.8326	< 0.0001	0.9787	90.2	83.94% to 94.58%	32.71	25.22% to 40.94%	1.3405	0.2996
	GBP1 + IFITM3 (LATENT)	CNTRLB VS LTB	TRIAGE OPTIMAL (95% SENSITIVITY/80% SPECIFICITY)	No	0.7789	0.03267	0.7252 To 0.8326	< 0.0001	3.485	95.1	89.97% to 98.05%	12.15	7.338% to 18.62%	1.0825	0.4033
	GBP1 + IFITM3 (LATENT)	CNTRLB VS LTB	CONFIRMATORY MINIMUM (65% SENSITIVITY/98% SPECIFICITY)	No	0.7789	0.03267	0.7252 To 0.8326	< 0.0001	-0.9473	15.69	10.09% to 22.84%	98.13	94.23% to 99.67%	8.3904	0.8592
	GBP1 + IFITM3 (LATENT)	CNTRLA/B VS LTB NoN PROGRESSORS	TRIAGE MINIMUM (90% SENSITIVITY/70% SPECIFICITY)	No	0.8072	0.02942	0.7588 To 0.8556	< 0.0001	0.7445	90.16	84.55% to 94.23%	39.39	31.14% to 48.14%	1.4875	0.2498
	GBP1 + IFITM3 (LATENT)	CNTRLA/B VS LTB NoN PROGRESSORS	TRIAGE OPTIMAL (95% SENSITIVITY/80% SPECIFICITY)	No	0.8072	0.02942	0.7588 To 0.8556	< 0.0001	1.883	95.08	90.52% to 97.84%	26.26	19.10% to 34.52%	1.2894	0.1874
	GBP1 + IFITM3 (LATENT)	CNTRLA/B VS LTB NoN PROGRESSORS	CONFIRMATORY MINIMUM (65% SENSITIVITY/98% SPECIFICITY)	No	0.8072	0.02942	0.7588 To 0.8556	< 0.0001	-0.9615	20.49	14.67% to 27.43%	98.99	95.30% to 99.95%	20.2871	0.8032
	GBP1 + IFITM3 (LATENT)	CNTRLA/B VS LTB PROGRESSORS	TRIAGE MINIMUM (90% SENSITIVITY/70% SPECIFICITY)	No	0.8289	0.05688	0.7353 To 0.9225	0.001872	0.8453	90.16	84.55% to 94.23%	37.5	11.11% to 71.08%	1.4426	0.2624
	GBP1 + IFITM3 (LATENT)	CNTRLA/B VS LTB PROGRESSORS	TRIAGE OPTIMAL (95% SENSITIVITY/80% SPECIFICITY)	No	0.8289	0.05688	0.7353 To 0.9225	0.001872	2.173	95.08	90.52% to 97.84%	37.5	11.11% to 71.08%	1.5213	0.1312
	GBP1 + IFITM3 (LATENT)	CNTRLA/B VS LTB PROGRESSORS	CONFIRMATORY MINIMUM (65% SENSITIVITY/98% SPECIFICITY)	No	0.8289	0.05688	0.7353 To 0.9225	0.001872	-0.5009	55.74	47.89% to 63.38%	100	68.77% to 100.0%	NC	0.4426
	GBP1 + IFITM3 (LATENT)	CNTRLA/B VS LTB	TRIAGE MINIMUM (90% SENSITIVITY/70% SPECIFICITY)	No	0.8088	0.02883	0.7614 To 0.8562	< 0.0001	0.7445	90.16	84.55% to 94.23%	39.25	31.32% to 47.64%	1.4841	0.2507
	GBP1 + IFITM3 (LATENT)	CNTRLA/B VS LTB	TRIAGE OPTIMAL (95% SENSITIVITY/80% SPECIFICITY)	No	0.8088	0.02883	0.7614 To 0.8562	< 0.0001	1.883	95.08	90.52% to 97.84%	27.1	20.12% to 35.07%	1.3043	0.1815
	GBP1 + IFITM3 (LATENT)	CNTRLA/B VS LTB	CONFIRMATORY MINIMUM (65% SENSITIVITY/98% SPECIFICITY)	No	0.8088	0.02883	0.7614 To 0.8562	< 0.0001	-0.9473	22.95	16.83% to 30.09%	98.13	94.23% to 99.67%	12.2727	0.7852
A	GBP1 + IFIT3 (LATENT)	CNTRLA VS LTB NoN PROGRESSORS	TRIAGE MINIMUM (90% SENSITIVITY/70% SPECIFICITY)	No	0.8525	0.05715	0.7585 To 0.9465	< 0.0001	0.004355	90	71.74% to 98.19%	50	19.29% to 80.71%	1.8	0.2
	GBP1 + IFIT3 (LATENT)	CNTRLA VS LTB NoN PROGRESSORS	TRIAGE OPTIMAL (95% SENSITIVITY/80% SPECIFICITY)	No	0.8525	0.05715	0.7585 To 0.9465	< 0.0001	0.1217	95	78.39% to 99.74%	37.5	11.11% to 71.08%	1.52	0.1333
	GBP1 + IFIT3 (LATENT)	CNTRLA VS LTB NoN PROGRESSORS	CONFIRMATORY MINIMUM (65% SENSITIVITY/98% SPECIFICITY)	No	0.8525	0.05715	0.7585 To 0.9465	< 0.0001	-0.2777	30	13.96% to 50.78%	100	68.77% to 100.0%	NC	0.7
	GBP1 + IFIT3 (LATENT)	CNTRLA VS LTB PROGRESSORS	TRIAGE MINIMUM (90% SENSITIVITY/70% SPECIFICITY)	No	0.8063	0.09663	0.6473 To 0.9652	0.01271	0.0325	90	71.74% to 98.19%	54.21	45.80% to 62.43%	1.9655	0.1845
	GBP1 + IFIT3 (LATENT)	CNTRLA VS LTB PROGRESSORS	TRIAGE OPTIMAL (95% SENSITIVITY/80% SPECIFICITY)	No	0.8063	0.09663	0.6473 To 0.9652	0.01271	0.3213	95	78.39% to 99.74%	33.64	26.08% to 41.90%	1.4316	0.1486
	GBP1 + IFIT3 (LATENT)	CNTRLA VS LTB PROGRESSORS	CONFIRMATORY MINIMUM (65% SENSITIVITY/98% SPECIFICITY)	No	0.8063	0.09663	0.6473 To 0.9652	0.01271	-0.2806	30	13.96% to 50.78%	98.13	94.23% to 99.67%	16.0428	0.7133
	GBP1 + IFIT3 (LATENT)	CNTRLA VS LTB	TRIAGE MINIMUM (90% SENSITIVITY/70% SPECIFICITY)	No	0.8491	0.05658	0.7560 To 0.9421	< 0.0001	0.004355	90	71.74% to 98.19%	31.31	23.65% to 39.84%	1.3131	0.313
	GBP1 + IFIT3 (LATENT)	CNTRLA VS LTB	TRIAGE OPTIMAL (95% SENSITIVITY/80% SPECIFICITY)	No	0.8491	0.05658	0.7560 To 0.9421	< 0.0001	0.1217	95	78.39% to 99.74%	4.04	1.392% to 9.007%	0.991	1.2129
	GBP1 + IFIT3 (LATENT)	CNTRLA VS LTB	CONFIRMATORY MINIMUM (65% SENSITIVITY/98% SPECIFICITY)	No	0.8491	0.05658	0.7560 To 0.9421	< 0.0001	-0.273	30	13.96% to 50.78%	98.99	95.30% to 99.95%	17.4752	0.8319
	GBP1 + IFIT3 (LATENT)	CNTRLB VS LTB NoN PROGRESSORS	TRIAGE MINIMUM (90% SENSITIVITY/70% SPECIFICITY)	No	0.7815	0.03333	0.7267 To 0.8364	< 0.0001	0.1503	90.2	83.94% to 94.58%	37.5	11.11% to 71.08%	1.4432	0.2613
	GBP1 + IFIT3 (LATENT)	CNTRLB VS LTB NoN PROGRESSORS	TRIAGE OPTIMAL (95% SENSITIVITY/80% SPECIFICITY)	No	0.7815	0.03333	0.7267 To 0.8364	< 0.0001	1.062	95.1	89.97% to 98.05%	25	4.639% to 59.97%	1.268	0.196
	GBP1 + IFIT3 (LATENT)	CNTRLB VS LTB NoN PROGRESSORS	CONFIRMATORY MINIMUM (65% SENSITIVITY/98% SPECIFICITY)	No	0.7815	0.03333	0.7267 To 0.8364	< 0.0001	-0.2847	17.65	11.73% to 25.04%	100	68.77% to 100.0%	NC	0.7745
	GBP1 + IFIT3 (LATENT)	CNTRLB VS LTB PROGRESSORS	TRIAGE MINIMUM (90% SENSITIVITY/70% SPECIFICITY)	No	0.7341	0.09993	0.5697 To 0.8985	0.02792	0.1503	90.2	83.94% to 94.58%	31.78	24.36% to 39.97%	1.3222	0.3084
	GBP1 + IFIT3 (LATENT)	CNTRLB VS LTB PROGRESSORS	TRIAGE OPTIMAL (95% SENSITIVITY/80% SPECIFICITY)	No	0.7341	0.09993	0.5697 To 0.8985	0.02792	1.062	95.1	89.97% to 98.05%	5.607	2.470% to 10.77%	1.0075	0.8739
	GBP1 + IFIT3 (LATENT)	CNTRLB VS LTB PROGRESSORS	CONFIRMATORY MINIMUM (65% SENSITIVITY/98% SPECIFICITY)	No	0.7341	0.09993	0.5697 To 0.8985	0.02792	-0.2755	22.55	15.93% to 30.41%	98.13	94.23% to 99.67%	12.0588	0.7893
	GBP1 + IFIT3 (LATENT)	CNTRLB VS LTB	TRIAGE MINIMUM (90% SENSITIVITY/70% SPECIFICITY)	No	0.778	0.03301	0.7237 To 0.8323	< 0.0001	0.1217	90.16	84.55% to 94.23%	33.33	25.50% to 41.94%	1.3523	0.2952
	GBP1 + IFIT3 (LATENT)	CNTRLB VS LTB	TRIAGE OPTIMAL (95% SENSITIVITY/80% SPECIFICITY)	No	0.778	0.03301	0.7237 To 0.8323	< 0.0001	0.9424	95.08	90.52% to 97.84%	6.061	2.672% to 11.61%	1.0121	0.8117
	GBP1 + IFIT3 (LATENT)	CNTRLB VS LTB	CONFIRMATORY MINIMUM (65% SENSITIVITY/98% SPECIFICITY)	No	0.778	0.03301	0.7237 To 0.8323	< 0.0001	-0.2847	19.67	13.95% to 26.54%	98.99	95.30% to 99.95%	19.4752	0.8115
	GBP1 + IFIT3 (LATENT)	CNTRLA/B VS LTB NoN PROGRESSORS	TRIAGE MINIMUM (90% SENSITIVITY/70% SPECIFICITY)	No	0.7932	0.0305	0.7431 To 0.8433	< 0.0001	0.9054	93.44	88.48% to 96.70%	7.071	3.365% to 12.87%	1.0055	0.9277
	GBP1 + IFIT3 (LATENT)	CNTRLA/B VS LTB NoN PROGRESSORS	TRIAGE OPTIMAL (95% SENSITIVITY/80% SPECIFICITY)	No	0.7932	0.0305	0.7431 To 0.8433	< 0.0001	0.9537	95.08	90.52% to 97.84%	5.051	2.011% to 10.33%	1.0014	0.9741
	GBP1 + IFIT3 (LATENT)	CNTRLA/B VS LTB NoN PROGRESSORS	CONFIRMATORY MINIMUM (65% SENSITIVITY/98% SPECIFICITY)	No	0.7932	0.0305	0.7431 To 0.8433	< 0.0001	-0.2852	19.67	13.95% to 26.54%	100	97.02% to 100.0%	NC	0.8033
	GBP1 + IFIT3 (LATENT)	CNTRLA/B VS LTB PROGRESSORS	TRIAGE MINIMUM (90% SENSITIVITY/70% SPECIFICITY)	No	0.7459	0.0965	0.5872 To 0.9046	0.02007	0.1308	90.16	84.55% to 94.23%	37.5	11.11% to 71.08%	1.4426	0.2624
	GBP1 + IFIT3 (LATENT)	CNTRLA/B VS LTB PROGRESSORS	TRIAGE OPTIMAL (95% SENSITIVITY/80% SPECIFICITY)	No	0.7459	0.0965	0.5872 To 0.9046	0.02007	0.9733	95.08	90.52% to 97.84%	25	4.639% to 59.97%	1.2677	0.1968
	GBP1 + IFIT3 (LATENT)	CNTRLA/B VS LTB PROGRESSORS	CONFIRMATORY MINIMUM (65% SENSITIVITY/98% SPECIFICITY)	No	0.7459	0.0965	0.5872 To 0.9046	0.02007	-0.2766	23.77	17.56% to 30.97%	100	68.77% to 100.0%	NC	0.7623
	GBP1 + IFIT3 (LATENT)	CNTRLA/B VS LTB	TRIAGE MINIMUM (90% SENSITIVITY/70% SPECIFICITY)	No	0.7896	0.03021	0.7400 To 0.8393	< 0.0001	0.1217	90.16	84.55% to 94.23%	33.64	26.08% to 41.90%	1.3586	0.2925
	GBP1 + IFIT3 (LATENT)	CNTRLA/B VS LTB	TRIAGE OPTIMAL (95% SENSITIVITY/80% SPECIFICITY)	No	0.7896	0.03021	0.7400 To 0.8393	< 0.0001	0.9424	95.08	90.52% to 97.84%	7.477	3.774% to 13.09%	1.0276	0.658
	GBP1 + IFIT3 (LATENT)	CNTRLA/B VS LTB	CONFIRMATORY MINIMUM (65% SENSITIVITY/98% SPECIFICITY)	No	0.7896	0.03021	0.7400 To 0.8393	< 0.0001	-0.2755	23.77	17.56% to 30.97%	98.13	94.23% to 99.67%	12.7112	0.7768

## Sheet: Table 3.8
COMPARISON	TPP GOALS/PANEL	A MET?	B MET?	C MET?	D MET?	E MET?	F MET?			Panel	Biomarkers
CNTRLA VS UKPTB	TRIAGE MINIMUM (90% SENSITIVITY/70% SPECIFICITY)	YES	YES	YES	YES	YES				A	GBP1 + IFIT3
CNTRLA VS UKPTB	TRIAGE OPTIMAL (95% SENSITIVITY/80% SPECIFICITY)	YES	No	No	No	No				B	GBP1 + IFIT3+ SAMD9L
CNTRLA VS UKPTB	CONFIRMATORY MINIMUM (65% SENSITIVITY/98% SPECIFICITY)	YES	No	No	No	No				C	GBP1 + GBP2 + IFIT3
CNTRLA VS EPTB	TRIAGE MINIMUM (90% SENSITIVITY/70% SPECIFICITY)	YES	YES	YES	YES	YES				D	GBP1 + GBP2 + IFIT3 + SAMD9L
CNTRLA VS EPTB	TRIAGE OPTIMAL (95% SENSITIVITY/80% SPECIFICITY)	YES	YES	YES	YES	YES				E	GBP1 + GBP2 + IFIT3 + SAMD9L +TAPBP
CNTRLA VS EPTB	CONFIRMATORY MINIMUM (65% SENSITIVITY/98% SPECIFICITY)	YES	YES	YES	YES	No				F	GBP1 + IFITM3
CNTRLA VS IPTB	TRIAGE MINIMUM (90% SENSITIVITY/70% SPECIFICITY)	YES	YES	YES	YES	YES
CNTRLA VS IPTB	TRIAGE OPTIMAL (95% SENSITIVITY/80% SPECIFICITY)	YES	YES	YES	YES	YES
CNTRLA VS IPTB	CONFIRMATORY MINIMUM (65% SENSITIVITY/98% SPECIFICITY)	YES	YES	YES	YES	YES
CNTRLA VS ALL COMBINED ACTIVE TB	TRIAGE MINIMUM (90% SENSITIVITY/70% SPECIFICITY)	YES	YES	YES	YES	YES
CNTRLA VS ALL COMBINED ACTIVE TB	TRIAGE OPTIMAL (95% SENSITIVITY/80% SPECIFICITY)	YES	YES	YES	No	YES
CNTRLA VS ALL COMBINED ACTIVE TB	CONFIRMATORY MINIMUM (65% SENSITIVITY/98% SPECIFICITY)	YES	YES	YES	YES	YES
CNTRLB VS UKPTB	TRIAGE MINIMUM (90% SENSITIVITY/70% SPECIFICITY)	YES	YES	YES	No	No
CNTRLB VS UKPTB	TRIAGE OPTIMAL (95% SENSITIVITY/80% SPECIFICITY)	No	No	No	No	No
CNTRLB VS UKPTB	CONFIRMATORY MINIMUM (65% SENSITIVITY/98% SPECIFICITY)	No	No	No	No	No
CNTRLB VS EPTB	TRIAGE MINIMUM (90% SENSITIVITY/70% SPECIFICITY)	YES	YES	YES	YES	YES
CNTRLB VS EPTB	TRIAGE OPTIMAL (95% SENSITIVITY/80% SPECIFICITY)	No	No	No	No	No
CNTRLB VS EPTB	CONFIRMATORY MINIMUM (65% SENSITIVITY/98% SPECIFICITY)	YES	YES	YES	YES	No
CNTRLB VS IPTB	TRIAGE MINIMUM (90% SENSITIVITY/70% SPECIFICITY)	YES	YES	YES	YES	YES
CNTRLB VS IPTB	TRIAGE OPTIMAL (95% SENSITIVITY/80% SPECIFICITY)	No	No	YES	YES	YES
CNTRLB VS IPTB	CONFIRMATORY MINIMUM (65% SENSITIVITY/98% SPECIFICITY)	YES	YES	No	No	No
CNTRLB VS ALL COMBINED ACTIVE TB	TRIAGE MINIMUM (90% SENSITIVITY/70% SPECIFICITY)	YES	YES	YES	YES	No
CNTRLB VS ALL COMBINED ACTIVE TB	TRIAGE OPTIMAL (95% SENSITIVITY/80% SPECIFICITY)	No	No	No	No	No
CNTRLB VS ALL COMBINED ACTIVE TB	CONFIRMATORY MINIMUM (65% SENSITIVITY/98% SPECIFICITY)	No	YES	No	No	No
CNTRLA/B VS UKPTB	TRIAGE MINIMUM (90% SENSITIVITY/70% SPECIFICITY)	YES	YES	YES	No	No
CNTRLA/B VS UKPTB	TRIAGE OPTIMAL (95% SENSITIVITY/80% SPECIFICITY)	No	No	No	No	No
CNTRLA/B VS UKPTB	CONFIRMATORY MINIMUM (65% SENSITIVITY/98% SPECIFICITY)	No	No	No	No	No
CNTRLA/B VS EPTB	TRIAGE MINIMUM (90% SENSITIVITY/70% SPECIFICITY)	YES	YES	YES	YES	YES
CNTRLA/B VS EPTB	TRIAGE OPTIMAL (95% SENSITIVITY/80% SPECIFICITY)	YES	No	No	No	No
CNTRLA/B VS EPTB	CONFIRMATORY MINIMUM (65% SENSITIVITY/98% SPECIFICITY)	YES	No	YES	YES	No
CNTRLA/B VS IPTB	TRIAGE MINIMUM (90% SENSITIVITY/70% SPECIFICITY)	YES	YES	YES	YES	YES
CNTRLA/B VS IPTB	TRIAGE OPTIMAL (95% SENSITIVITY/80% SPECIFICITY)	No	No	YES	YES	YES
CNTRLA/B VS IPTB	CONFIRMATORY MINIMUM (65% SENSITIVITY/98% SPECIFICITY)	YES	YES	No	No	No
CNTRLA/B VS ALL COMBINED ACTIVE TB	TRIAGE MINIMUM (90% SENSITIVITY/70% SPECIFICITY)	YES	YES	YES	YES	YES
CNTRLA/B VS ALL COMBINED ACTIVE TB	TRIAGE OPTIMAL (95% SENSITIVITY/80% SPECIFICITY)	No	No	No	No	No
CNTRLA/B VS ALL COMBINED ACTIVE TB	CONFIRMATORY MINIMUM (65% SENSITIVITY/98% SPECIFICITY)	No	YES	No	No	No
CNTRLA/B/LATENT VS UKPTB	TRIAGE MINIMUM (90% SENSITIVITY/70% SPECIFICITY)	No	No	No	No	No
CNTRLA/B /LATENT VS UKPTB	TRIAGE OPTIMAL (95% SENSITIVITY/80% SPECIFICITY)	No	No	No	No	No
CNTRLA/B/LATENT VS UKPTB	CONFIRMATORY MINIMUM (65% SENSITIVITY/98% SPECIFICITY)	No	No	No	No	No
CNTRLA/B/LATENT VS EPTB	TRIAGE MINIMUM (90% SENSITIVITY/70% SPECIFICITY)	No	YES	YES	YES	YES
CNTRLA/B/LATENT VS EPTB	TRIAGE OPTIMAL (95% SENSITIVITY/80% SPECIFICITY)	No	No	No	No	No
CNTRLA/B/LATENT VS EPTB	CONFIRMATORY MINIMUM (65% SENSITIVITY/98% SPECIFICITY)	No	No	No	No	No
CNTRLA/B/LATENT VS IPTB	TRIAGE MINIMUM (90% SENSITIVITY/70% SPECIFICITY)	YES	YES	YES	YES	YES
CNTRLA/B/LATENT VS IPTB	TRIAGE OPTIMAL (95% SENSITIVITY/80% SPECIFICITY)	No	No	No	No	YES
CNTRLA/B/LATENT VS IPTB	CONFIRMATORY MINIMUM (65% SENSITIVITY/98% SPECIFICITY)	No	No	No	No	No
CNTRLA/B/LATENT VS ALL COMBINED ACTIVE TB	TRIAGE MINIMUM (90% SENSITIVITY/70% SPECIFICITY)	No	YES	YES	YES	YES
CNTRLA/B/LATENT VS ALL COMBINED ACTIVE TB	TRIAGE OPTIMAL (95% SENSITIVITY/80% SPECIFICITY)	No	No	No	No	No
CNTRLA/B/LATENT VS ALL COMBINED ACTIVE TB	CONFIRMATORY MINIMUM (65% SENSITIVITY/98% SPECIFICITY)	No	No	No	No	No
CNTRLA VS LTB NoN PROGRESSORS	TRIAGE MINIMUM (90% SENSITIVITY/70% SPECIFICITY)	No					YES
CNTRLA VS LTB NoN PROGRESSORS	TRIAGE OPTIMAL (95% SENSITIVITY/80% SPECIFICITY)	No					YES
CNTRLA VS LTB NoN PROGRESSORS	CONFIRMATORY MINIMUM (65% SENSITIVITY/98% SPECIFICITY)	No					No
CNTRLA VS LTB PROGRESSORS	TRIAGE MINIMUM (90% SENSITIVITY/70% SPECIFICITY)	No					YES
CNTRLA VS LTB PROGRESSORS	TRIAGE OPTIMAL (95% SENSITIVITY/80% SPECIFICITY)	No					No
CNTRLA VS LTB PROGRESSORS	CONFIRMATORY MINIMUM (65% SENSITIVITY/98% SPECIFICITY)	No					YES
CNTRLA VS LTB	TRIAGE MINIMUM (90% SENSITIVITY/70% SPECIFICITY)	No					YES
CNTRLA VS LTB	TRIAGE OPTIMAL (95% SENSITIVITY/80% SPECIFICITY)	No					YES
CNTRLA VS LTB	CONFIRMATORY MINIMUM (65% SENSITIVITY/98% SPECIFICITY)	No					No
CNTRLB VS LTB NoN PROGRESSORS	TRIAGE MINIMUM (90% SENSITIVITY/70% SPECIFICITY)	No					No
CNTRLB VS LTB NoN PROGRESSORS	TRIAGE OPTIMAL (95% SENSITIVITY/80% SPECIFICITY)	No					No
CNTRLB VS LTB NoN PROGRESSORS	CONFIRMATORY MINIMUM (65% SENSITIVITY/98% SPECIFICITY)	No					No
CNTRLB VS LTB PROGRESSORS	TRIAGE MINIMUM (90% SENSITIVITY/70% SPECIFICITY)	No					No
CNTRLB VS LTB PROGRESSORS	TRIAGE OPTIMAL (95% SENSITIVITY/80% SPECIFICITY)	No					No
CNTRLB VS LTB PROGRESSORS	CONFIRMATORY MINIMUM (65% SENSITIVITY/98% SPECIFICITY)	No					No
CNTRLB VS LTB	TRIAGE MINIMUM (90% SENSITIVITY/70% SPECIFICITY)	No					No
CNTRLB VS LTB	TRIAGE OPTIMAL (95% SENSITIVITY/80% SPECIFICITY)	No					No
CNTRLB VS LTB	CONFIRMATORY MINIMUM (65% SENSITIVITY/98% SPECIFICITY)	No					No
CNTRLA/B VS LTB NoN PROGRESSORS	TRIAGE MINIMUM (90% SENSITIVITY/70% SPECIFICITY)	No					No
CNTRLA/B VS LTB NoN PROGRESSORS	TRIAGE OPTIMAL (95% SENSITIVITY/80% SPECIFICITY)	No					No
CNTRLA/B VS LTB NoN PROGRESSORS	CONFIRMATORY MINIMUM (65% SENSITIVITY/98% SPECIFICITY)	No					No
CNTRLA/B VS LTB PROGRESSORS	TRIAGE MINIMUM (90% SENSITIVITY/70% SPECIFICITY)	No					No
CNTRLA/B VS LTB PROGRESSORS	TRIAGE OPTIMAL (95% SENSITIVITY/80% SPECIFICITY)	No					No
CNTRLA/B VS LTB PROGRESSORS	CONFIRMATORY MINIMUM (65% SENSITIVITY/98% SPECIFICITY)	No					No
CNTRLA/B VS LTB	TRIAGE MINIMUM (90% SENSITIVITY/70% SPECIFICITY)	No					No
CNTRLA/B VS LTB	TRIAGE OPTIMAL (95% SENSITIVITY/80% SPECIFICITY)	No					No
CNTRLA/B VS LTB	CONFIRMATORY MINIMUM (65% SENSITIVITY/98% SPECIFICITY)	No					No
