# Supplementary material for: Validation of Differentially Expressed Immune Biomarkers in Latent and Active Tuberculosis by Real-Time PCR
Source: Front Immunol. 2021 Mar 16;11:612564. doi: 10.3389/fimmu.2020.612564 (PMC8029985; doi:10.3389/fimmu.2020.612564)
Supplement: Supplementary Table S1 — Table 1.1. Details of Patient and Control Samples Table 1.2 Summary of numbers of patients per group and affiliations Table 1.2. Summary of patients or controls recruited per collaborating site used in the study Table 1.3. Number of participants per PREDICT TB LTBI and CNTRLB study groups study groups classified by TST IGRA status and progression to active TB Table 1.4 Gene entities validated in study using Roche Real-time Ready qPCR assays with assay configuration identifiers and ascribed biological function Table 1.5 Summary of the differentially expressed gene entities between the control, latent and active TB disease groups in the study from ANOVA SNK analysis Table 1.6 ROC/AUC values from pairwise comparisons for single biomarkers between control, latent and active TB disease groups Table 1.7 ROC/AUC values from pairwise comparisons for single biomarkers between control and latent TB progressor and non-progressor groups. [file DataSheet_1.zip › Supplementary Table S4.xlsx]

## Sheet: Table S4.1
Data Set	Identifier	Entities Included	COMPARISON	TPP GOALS	MET?	ROC AUC Value	Standard Error	90% Confidence Interval	p value	Cutoff <	Sensitivity %	90% CI	Specificity %	90% CI2	LR +	LR -
GSE107991	Berry_London	GBP1 + IFIT3	CNTRL VS ACTIVE TB	TRIAGE MINIMUM (90% SENSITIVITY/70% SPECIFICITY)	NO	0.9048	0.05074	0.8213 To 0.9882	0.0001349	14.78	90.48	72.94% to 98.28%	66.67	39.09% to 87.71%	2.7147	0.1428
				TRIAGE OPTIMAL (95% SENSITIVITY/80% SPECIFICITY)	NO					14.05	95.24	79.33% to 99.76%	41.67	18.10% to 68.48%	1.6328	0.1142
				CONFIRMATORY MINIMUM (65% SENSITIVITY/98% SPECIFICITY)	YES					17.35	71.43	51.26% to 86.76%	100	77.91% to 100.0%		0.2857
			CNTRL VS LTB	TRIAGE MINIMUM (90% SENSITIVITY/70% SPECIFICITY)	NO	0.5357	0.1014	0.3689 To 0.7025	0.7363	16.69	91.67	66.13% to 99.57%	23.81	9.884% to 43.70%	1.2032	0.3499
				TRIAGE OPTIMAL (95% SENSITIVITY/80% SPECIFICITY)	NO					17.1	100	77.91% to 100.0%	19.05	6.781% to 38.44%	1.2353	0
				CONFIRMATORY MINIMUM (65% SENSITIVITY/98% SPECIFICITY)	NO					11.08	0	0.0% to 22.09%	95.24	79.33% to 99.76%	0	1.05
			CNTRL/LTB VS ACTIVE TB	TRIAGE MINIMUM (90% SENSITIVITY/70% SPECIFICITY)	YES	0.8615	0.05209	0.7758 To 0.9472	< 0.0001	17.19	90.91	78.15% to 97.48%	71.43	51.26% to 86.76%	3.182	0.1273
				TRIAGE OPTIMAL (95% SENSITIVITY/80% SPECIFICITY)	NO					19.27	96.97	86.41% to 99.84%	23.81	9.884% to 43.70%	1.2727	0.1273
				CONFIRMATORY MINIMUM (65% SENSITIVITY/98% SPECIFICITY)	NO					13.82	42.42	27.77% to 58.14%	100	86.71% to 100.0%		0.5758
			LTB VS ACTIVE TB	TRIAGE MINIMUM (90% SENSITIVITY/70% SPECIFICITY)	YES	0.8367	0.06518	0.7295 To 0.9440	0.0001872	17.44	90.48	72.94% to 98.28%	71.43	51.26% to 86.76%	3.167	0.1333
				TRIAGE OPTIMAL (95% SENSITIVITY/80% SPECIFICITY)	NO					19.27	95.24	79.33% to 99.76%	23.81	9.884% to 43.70%	1.25	0.1999
				CONFIRMATORY MINIMUM (65% SENSITIVITY/98% SPECIFICITY)	NO					13.82	42.86	24.50% to 62.81%	100	86.71% to 100.0%		0.5714
		GBP1 + IFIT3+ SAMD9L	CNTRL VS ACTIVE TB	TRIAGE MINIMUM (90% SENSITIVITY/70% SPECIFICITY)	YES	0.9087	0.04977	0.8269 To 0.9906	0.0001159	24.61	91.67	66.13% to 99.57%	71.43	51.26% to 86.76%	3.2086	0.1166
				TRIAGE OPTIMAL (95% SENSITIVITY/80% SPECIFICITY)	NO					25.1	100	77.91% to 100.0%	71.43	51.26% to 86.76%	3.5002	0
				CONFIRMATORY MINIMUM (65% SENSITIVITY/98% SPECIFICITY)	NO					20.59	41.67	18.10% to 68.48%	100	86.71% to 100.0%		0.5833
			CNTRL VS LTB	TRIAGE MINIMUM (90% SENSITIVITY/70% SPECIFICITY)	NO	0.5516	0.1025	0.3829 To 0.7202	0.6266	24.6	91.67	66.13% to 99.57%	19.05	6.781% to 38.44%	1.1324	0.4373
				TRIAGE OPTIMAL (95% SENSITIVITY/80% SPECIFICITY)	NO					25.04	100	77.91% to 100.0%	14.29	4.010% to 32.92%	1.1667	0
				CONFIRMATORY MINIMUM (65% SENSITIVITY/98% SPECIFICITY)	NO					17.12	0	0.0% to 22.09%	95.24	79.33% to 99.76%	0	1.05
			CNTRL/LTB VS ACTIVE TB	TRIAGE MINIMUM (90% SENSITIVITY/70% SPECIFICITY)	YES	0.8658	0.05134	0.7814 To 0.9502	< 0.0001	25.04	90.91	78.15% to 97.48%	71.43	51.26% to 86.76%	3.182	0.1273
				TRIAGE OPTIMAL (95% SENSITIVITY/80% SPECIFICITY)	NO					28.6	96.97	86.41% to 99.84%	19.05	6.781% to 38.44%	1.1979	0.1591
				CONFIRMATORY MINIMUM (65% SENSITIVITY/98% SPECIFICITY)	NO					20.7	42.42	27.77% to 58.14%	100	86.71% to 100.0%		0.5758
			LTB VS ACTIVE TB	TRIAGE MINIMUM (90% SENSITIVITY/70% SPECIFICITY)	YES	0.8413	0.06502	0.7343 To 0.9482	0.0001531	25.39	90.48	72.94% to 98.28%	71.43	51.26% to 86.76%	3.167	0.1333
				TRIAGE OPTIMAL (95% SENSITIVITY/80% SPECIFICITY)	NO					28.6	95.24	79.33% to 99.76%	19.05	6.781% to 38.44%	1.1765	0.2499
				CONFIRMATORY MINIMUM (65% SENSITIVITY/98% SPECIFICITY)	NO					20.7	42.86	24.50% to 62.81%	100	86.71% to 100.0%		0.5714
		GBP1 + GBP2 + IFIT3	CNTRL VS ACTIVE TB	TRIAGE MINIMUM (90% SENSITIVITY/70% SPECIFICITY)	YES	0.9206	0.04635	0.8444 To 0.9969	< 0.0001	25.38	91.67	66.13% to 99.57%	85.71	67.08% to 95.99%	6.415	0.0972
				TRIAGE OPTIMAL (95% SENSITIVITY/80% SPECIFICITY)	NO					26.42	100	77.91% to 100.0%	76.19	56.30% to 90.12%	4.1999	0
				CONFIRMATORY MINIMUM (65% SENSITIVITY/98% SPECIFICITY)	NO					21.92	33.33	12.29% to 60.91%	100	86.71% to 100.0%		0.6667
			CNTRL VS LTB	TRIAGE MINIMUM (90% SENSITIVITY/70% SPECIFICITY)	NO	0.5357	0.102	0.3679 To 0.7035	0.7363	25.75	91.67	66.13% to 99.57%	23.81	9.884% to 43.70%	1.2032	0.3499
				TRIAGE OPTIMAL (95% SENSITIVITY/80% SPECIFICITY)	NO					26.47	100	77.91% to 100.0%	14.29	4.010% to 32.92%	1.1667	0
				CONFIRMATORY MINIMUM (65% SENSITIVITY/98% SPECIFICITY)	NO					18.99	0	0.0% to 22.09%	95.24	79.33% to 99.76%	0	1.05
			CNTRL/LTB VS ACTIVE TB	TRIAGE MINIMUM (90% SENSITIVITY/70% SPECIFICITY)	YES	0.8788	0.04965	0.7971 To 0.9605	< 0.0001	26.42	90.91	78.15% to 97.48%	76.19	56.30% to 90.12%	3.8181	0.1193
				TRIAGE OPTIMAL (95% SENSITIVITY/80% SPECIFICITY)	NO					28.95	96.97	86.41% to 99.84%	38.1	20.57% to 58.28%	1.5666	0.0795
				CONFIRMATORY MINIMUM (65% SENSITIVITY/98% SPECIFICITY)	NO					22.28	36.36	22.50% to 52.16%	100	86.71% to 100.0%		0.6364
			LTB VS ACTIVE TB	TRIAGE MINIMUM (90% SENSITIVITY/70% SPECIFICITY)	YES	0.8549	0.06162	0.7535 To 0.9562	< 0.0001	26.87	90.48	72.94% to 98.28%	71.43	51.26% to 86.76%	3.167	0.1333
				TRIAGE OPTIMAL (95% SENSITIVITY/80% SPECIFICITY)	NO					28.95	95.24	79.33% to 99.76%	38.1	20.57% to 58.28%	1.5386	0.1249
				CONFIRMATORY MINIMUM (65% SENSITIVITY/98% SPECIFICITY)	NO					22.28	38.1	20.57% to 58.28%	100	86.71% to 100.0%		0.619
		GBP1 + GBP2 + IFIT3 + SAMD9L	CNTRL VS ACTIVE TB	TRIAGE MINIMUM (90% SENSITIVITY/70% SPECIFICITY)	YES	0.9206	0.04548	0.8458 To 0.9955	< 0.0001	33.48	91.67	66.13% to 99.57%	80.95	61.56% to 93.22%	4.8121	0.1029
				TRIAGE OPTIMAL (95% SENSITIVITY/80% SPECIFICITY)	NO					34.44	100	77.91% to 100.0%	71.43	51.26% to 86.76%	3.5002	0
				CONFIRMATORY MINIMUM (65% SENSITIVITY/98% SPECIFICITY)	NO					28.69	33.33	12.29% to 60.91%	100	86.71% to 100.0%		0.6667
			CNTRL VS LTB	TRIAGE MINIMUM (90% SENSITIVITY/70% SPECIFICITY)	NO	0.5476	0.1036	0.3772 To 0.7180	0.6534	33.43	91.67	66.13% to 99.57%	23.81	9.884% to 43.70%	1.2032	0.3499
				TRIAGE OPTIMAL (95% SENSITIVITY/80% SPECIFICITY)	NO					34.09	100	77.91% to 100.0%	19.05	6.781% to 38.44%	1.2353	0
				CONFIRMATORY MINIMUM (65% SENSITIVITY/98% SPECIFICITY)	NO					25.15	0	0.0% to 22.09%	95.24	79.33% to 99.76%	0	1.05
			CNTRL/LTB VS ACTIVE TB	TRIAGE MINIMUM (90% SENSITIVITY/70% SPECIFICITY)	YES	0.8745	0.05006	0.7921 To 0.9568	< 0.0001	34.23	90.91	78.15% to 97.48%	71.43	51.26% to 86.76%	3.182	0.1273
				TRIAGE OPTIMAL (95% SENSITIVITY/80% SPECIFICITY)	NO					37.93	96.97	86.41% to 99.84%	33.33	16.82% to 53.59%	1.4545	0.0909
				CONFIRMATORY MINIMUM (65% SENSITIVITY/98% SPECIFICITY)	NO					29.13	36.36	22.50% to 52.16%	100	86.71% to 100.0%		0.6364
			LTB VS ACTIVE TB	TRIAGE MINIMUM (90% SENSITIVITY/70% SPECIFICITY)	YES	0.8481	0.0634	0.7438 To 0.9524	0.0001127	34.59	90.48	72.94% to 98.28%	71.43	51.26% to 86.76%	3.167	0.1333
				TRIAGE OPTIMAL (95% SENSITIVITY/80% SPECIFICITY)	NO					37.93	95.24	79.33% to 99.76%	33.33	16.82% to 53.59%	1.4285	0.1428
				CONFIRMATORY MINIMUM (65% SENSITIVITY/98% SPECIFICITY)	NO					29.13	38.1	20.57% to 58.28%	100	86.71% to 100.0%		0.619
		GBP1 + GBP2 + IFIT3 + SAMD9L +TAPBP	CNTRL VS ACTIVE TB	TRIAGE MINIMUM (90% SENSITIVITY/70% SPECIFICITY)	YES	0.85	0.08288	0.7137 To 0.9863	0.0008	43.47	92.31	68.37% to 99.61%	70	49.22% to 86.04%	3.077	0.1099
				TRIAGE OPTIMAL (95% SENSITIVITY/80% SPECIFICITY)	NO					43.47	92.31	68.37% to 99.61%	70	49.22% to 86.04%	3.077	0.1099
				CONFIRMATORY MINIMUM (65% SENSITIVITY/98% SPECIFICITY)	NO					37.94	30.77	11.27% to 57.26%	100	86.09% to 100.0%		0.6923
			CNTRL VS LTB	TRIAGE MINIMUM (90% SENSITIVITY/70% SPECIFICITY)	YES	0.5165	0.1049	0.3438 To 0.6891	0.8733	43.07	92.31	68.37% to 99.61%	19.05	6.781% to 38.44%	1.1403	0.4037
				TRIAGE OPTIMAL (95% SENSITIVITY/80% SPECIFICITY)	NO					43.07	92.31	68.37% to 99.61%	19.05	6.781% to 38.44%	1.1403	0.4037
				CONFIRMATORY MINIMUM (65% SENSITIVITY/98% SPECIFICITY)	NO					34.5	0	0.0% to 20.58%	95.24	79.33% to 99.76%	0	1.05
			CNTRL/LTB VS ACTIVE TB	TRIAGE MINIMUM (90% SENSITIVITY/70% SPECIFICITY)	YES	0.8471	0.05578	0.7553 To 0.9388	< 0.0001	43.57	91.18	78.75% to 97.55%	70	49.22% to 86.04%	3.0393	0.126
				TRIAGE OPTIMAL (95% SENSITIVITY/80% SPECIFICITY)	NO					51.32	97.06	86.79% to 99.85%	0	0.0% to 13.91%	0.9706
				CONFIRMATORY MINIMUM (65% SENSITIVITY/98% SPECIFICITY)	NO					38.23	38.24	24.31% to 53.78%	100	86.09% to 100.0%		0.6176
			LTB VS ACTIVE TB	TRIAGE MINIMUM (90% SENSITIVITY/70% SPECIFICITY)	YES	0.8452	0.0651	0.7381 To 0.9523	0.0001556	43.57	90.48	72.94% to 98.28%	70	49.22% to 86.04%	3.016	0.136
				TRIAGE OPTIMAL (95% SENSITIVITY/80% SPECIFICITY)	NO					46.77	95.24	79.33% to 99.76%	30	13.96% to 50.78%	1.3606	0.1587
				CONFIRMATORY MINIMUM (65% SENSITIVITY/98% SPECIFICITY)	NO					38.23	42.86	24.50% to 62.81%	100	86.09% to 100.0%		0.5714
		GBP1 + IFITM3 (LATENT)	CNTRL VS ACTIVE TB	TRIAGE MINIMUM (90% SENSITIVITY/70% SPECIFICITY)	YES	0.8889	0.06012	0.7900 To 0.9878	0.0002449	16.76	91.67	66.13% to 99.57%	85.71	67.08% to 95.99%	6.415	0.0972
				TRIAGE OPTIMAL (95% SENSITIVITY/80% SPECIFICITY)	NO					18.33	100	77.91% to 100.0%	66.67	46.41% to 83.18%	3.0003	0
				CONFIRMATORY MINIMUM (65% SENSITIVITY/98% SPECIFICITY)	NO					12.97	8.333	0.4265% to 33.87%	100	86.71% to 100.0%		0.9167
			CNTRL VS LTB	TRIAGE MINIMUM (90% SENSITIVITY/70% SPECIFICITY)	NO	0.5119	0.1034	0.3418 To 0.6820	0.9106	16.56	91.67	66.13% to 99.57%	28.57	13.24% to 48.74%	1.2834	0.2916
				TRIAGE OPTIMAL (95% SENSITIVITY/80% SPECIFICITY)	NO					18.43	100	77.91% to 100.0%	14.29	4.010% to 32.92%	1.1667	0
				CONFIRMATORY MINIMUM (65% SENSITIVITY/98% SPECIFICITY)	NO					12.4	0	0.0% to 22.09%	95.24	79.33% to 99.76%	0	1.05
			CNTRL/LTB VS ACTIVE TB	TRIAGE MINIMUM (90% SENSITIVITY/70% SPECIFICITY)	NO	0.8456	0.0609	0.7454 To 0.9458	< 0.0001	18.33	90.91	78.15% to 97.48%	66.67	46.41% to 83.18%	2.7276	0.1363
				TRIAGE OPTIMAL (95% SENSITIVITY/80% SPECIFICITY)	NO					19.67	96.97	86.41% to 99.84%	33.33	16.82% to 53.59%	1.4545	0.0909
				CONFIRMATORY MINIMUM (65% SENSITIVITY/98% SPECIFICITY)	NO					12.97	9.091	2.524% to 21.85%	100	86.71% to 100.0%		0.9091
			LTB VS ACTIVE TB	TRIAGE MINIMUM (90% SENSITIVITY/70% SPECIFICITY)	NO	0.8209	0.07054	0.7048 To 0.9369	0.0003715	18.74	90.48	72.94% to 98.28%	57.14	37.19% to 75.50%	2.1111	0.1666
				TRIAGE OPTIMAL (95% SENSITIVITY/80% SPECIFICITY)	NO					19.67	95.24	79.33% to 99.76%	33.33	16.82% to 53.59%	1.4285	0.1428
				CONFIRMATORY MINIMUM (65% SENSITIVITY/98% SPECIFICITY)	NO					12.76	9.524	1.719% to 27.06%	100	86.71% to 100.0%		0.9048
GSE101705	Leong_India	GBP1 + IFIT3	LTB VS ACTIVE TB	TRIAGE MINIMUM (90% SENSITIVITY/70% SPECIFICITY)	YES	0.9174	0.04509	0.8432 To 0.9916	< 0.0001	10663	93.75	73.60% to 99.68%	78.57	62.03% to 90.23%	4.3747	0.0795
				TRIAGE OPTIMAL (95% SENSITIVITY/80% SPECIFICITY)	NO					23681	100	82.93% to 100.0%	50	33.31% to 66.69%	2	0
				CONFIRMATORY MINIMUM (65% SENSITIVITY/98% SPECIFICITY)	NO					16165	0	0.0% to 17.07%	96.43	84.15% to 99.82%	0	1.037
		GBP1 + IFIT3+ SAMD9L	LTB VS ACTIVE TB	TRIAGE MINIMUM (90% SENSITIVITY/70% SPECIFICITY)	YES	0.904	0.04875	0.8238 To 0.9842	< 0.0001	18865	93.75	73.60% to 99.68%	75	58.13% to 87.63%	3.75	0.0833
				TRIAGE OPTIMAL (95% SENSITIVITY/80% SPECIFICITY)	NO					37894	100	82.93% to 100.0%	42.86	26.91% to 60.00%	1.7501	0
				CONFIRMATORY MINIMUM (65% SENSITIVITY/98% SPECIFICITY)	NO					8688	12.5	2.268% to 34.38%	100	89.85% to 100.0%		0.875
		GBP1 + GBP2 + IFIT3	LTB VS ACTIVE TB	TRIAGE MINIMUM (90% SENSITIVITY/70% SPECIFICITY)	NO	0.6161	0.08419	0.4776 To 0.7546	0.2046	54200	93.75	73.60% to 99.68%	35.71	20.82% to 53.00%	1.4582	0.175
				TRIAGE OPTIMAL (95% SENSITIVITY/80% SPECIFICITY)	NO					58143	100	82.93% to 100.0%	35.71	20.82% to 53.00%	1.5555	0
				CONFIRMATORY MINIMUM (65% SENSITIVITY/98% SPECIFICITY)	NO					16165	0	0.0% to 17.07%	96.43	84.15% to 99.82%	0	1.037
		GBP1 + GBP2 + IFIT3 + SAMD9L	LTB VS ACTIVE TB	TRIAGE MINIMUM (90% SENSITIVITY/70% SPECIFICITY)	NO	0.6652	0.08282	0.5289 To 0.8014	0.07101	58837	93.75	73.60% to 99.68%	42.86	26.91% to 60.00%	1.6407	0.1458
				TRIAGE OPTIMAL (95% SENSITIVITY/80% SPECIFICITY)	NO					62037	100	82.93% to 100.0%	42.86	26.91% to 60.00%	1.7501	0
				CONFIRMATORY MINIMUM (65% SENSITIVITY/98% SPECIFICITY)	NO					21107	0	0.0% to 17.07%	96.43	84.15% to 99.82%	0	1.037
		GBP1 + GBP2 + IFIT3 + SAMD9L +TAPBP	LTB VS ACTIVE TB	TRIAGE MINIMUM (90% SENSITIVITY/70% SPECIFICITY)	NO	0.6652	0.08282	0.5289 To 0.8014	0.07101	59262	93.75	73.60% to 99.68%	42.86	26.91% to 60.00%	1.6407	0.1458
				TRIAGE OPTIMAL (95% SENSITIVITY/80% SPECIFICITY)	NO					62401	100	82.93% to 100.0%	42.86	26.91% to 60.00%	1.7501	0
				CONFIRMATORY MINIMUM (65% SENSITIVITY/98% SPECIFICITY)	NO					21371	0	0.0% to 17.07%	96.43	84.15% to 99.82%	0	1.037
		GBP1 +IFITM3	LTB VS ACTIVE TB	TRIAGE MINIMUM (90% SENSITIVITY/70% SPECIFICITY)	NO	0.5223	0.08762	0.3782 To 0.6665	0.8073	41628	93.75	73.60% to 99.68%	25	12.37% to 41.87%	1.25	0.25
				TRIAGE OPTIMAL (95% SENSITIVITY/80% SPECIFICITY)	NO					60255	100	82.93% to 100.0%	21.43	9.768% to 37.97%	1.2728	0
				CONFIRMATORY MINIMUM (65% SENSITIVITY/98% SPECIFICITY)	NO					8291	0	0.0% to 17.07%	96.43	84.15% to 99.82%	0	1.037
GSE107992	Berry_SouthAfrica	GBP1 + IFIT3	LTB VS ACTIVE TB	TRIAGE MINIMUM (90% SENSITIVITY/70% SPECIFICITY)	YES	0.9597	0.02616	0.9166 To 1.003	< 0.0001	17.6	90.32	76.85% to 97.31%	93.75	73.60% to 99.68%	14.4512	0.1033
				TRIAGE OPTIMAL (95% SENSITIVITY/80% SPECIFICITY)	NO					19.44	96.77	85.59% to 99.83%	50	27.86% to 72.14%	1.9354	0.0646
				CONFIRMATORY MINIMUM (65% SENSITIVITY/98% SPECIFICITY)	YES					17.2	87.1	72.86% to 95.47%	100	82.93% to 100.0%		0.129
		GBP1 + IFIT3+ SAMD9L	LTB VS ACTIVE TB	TRIAGE MINIMUM (90% SENSITIVITY/70% SPECIFICITY)	YES	0.9698	0.02199	0.9336 To 1.006	< 0.0001	25.5	90.32	76.85% to 97.31%	100	82.93% to 100.0%		0.0968
				TRIAGE OPTIMAL (95% SENSITIVITY/80% SPECIFICITY)	NO					28.03	96.77	85.59% to 99.83%	68.75	45.17% to 86.79%	3.0966	0.047
				CONFIRMATORY MINIMUM (65% SENSITIVITY/98% SPECIFICITY)	YES					25.5	90.32	76.85% to 97.31%	100	82.93% to 100.0%		0.0968
		GBP1 + GBP2 + IFIT3	LTB VS ACTIVE TB	TRIAGE MINIMUM (90% SENSITIVITY/70% SPECIFICITY)	YES	0.9819	0.01374	0.9592 To 1.004	< 0.0001	27.47	90.32	76.85% to 97.31%	93.75	73.60% to 99.68%	14.4512	0.1033
				TRIAGE OPTIMAL (95% SENSITIVITY/80% SPECIFICITY)	YES					29.28	96.77	85.59% to 99.83%	81.25	58.34% to 94.69%	5.1611	0.0398
				CONFIRMATORY MINIMUM (65% SENSITIVITY/98% SPECIFICITY)	YES					26.53	87.1	72.86% to 95.47%	100	82.93% to 100.0%		0.129
		GBP1 + GBP2 + IFIT3 + SAMD9L	LTB VS ACTIVE TB	TRIAGE MINIMUM (90% SENSITIVITY/70% SPECIFICITY)	YES	0.9778	0.01629	0.9510 To 1.005	< 0.0001	35.44	90.32	76.85% to 97.31%	93.75	73.60% to 99.68%	14.4512	0.1033
				TRIAGE OPTIMAL (95% SENSITIVITY/80% SPECIFICITY)	YES					38.05	96.77	85.59% to 99.83%	81.25	58.34% to 94.69%	5.1611	0.0398
				CONFIRMATORY MINIMUM (65% SENSITIVITY/98% SPECIFICITY)	YES					34.7	87.1	72.86% to 95.47%	100	82.93% to 100.0%		0.129
		GBP1 + GBP2 + IFIT3 + SAMD9L +TAPBP	LTB VS ACTIVE TB	TRIAGE MINIMUM (90% SENSITIVITY/70% SPECIFICITY)	YES	0.9718	0.01967	0.9394 To 1.004	< 0.0001	44.65	90.32	76.85% to 97.31%	93.75	73.60% to 99.68%	14.4512	0.1033
				TRIAGE OPTIMAL (95% SENSITIVITY/80% SPECIFICITY)	NO					47.4	96.77	85.59% to 99.83%	68.75	45.17% to 86.79%	3.0966	0.047
				CONFIRMATORY MINIMUM (65% SENSITIVITY/98% SPECIFICITY)	YES					43.72	87.1	72.86% to 95.47%	100	82.93% to 100.0%		0.129
		GBP1 +IFITM3	LTB VS ACTIVE TB	TRIAGE MINIMUM (90% SENSITIVITY/70% SPECIFICITY)	YES	0.9677	0.02063	0.9338 To 1.002	< 0.0001	19.14	90.32	76.85% to 97.31%	87.5	65.62% to 97.73%	7.2256	0.1106
				TRIAGE OPTIMAL (95% SENSITIVITY/80% SPECIFICITY)	YES					19.76	96.77	85.59% to 99.83%	81.25	58.34% to 94.69%	5.1611	0.0398
				CONFIRMATORY MINIMUM (65% SENSITIVITY/98% SPECIFICITY)	YES					17.73	80.65	65.33% to 91.22%	100	82.93% to 100.0%
GSE107993	Singhania_Leicester_NPR	GBP1 + IFIT3	CONTROL VS LTB_NPR	TRIAGE MINIMUM (90% SENSITIVITY/70% SPECIFICITY)	NO	0.6272	0.04744	0.5491 To 0.7052	0.009926	15.9	91.3	83.56% to 96.15%	14.49	8.079% to 23.34%	1.0677	0.6004
				TRIAGE OPTIMAL (95% SENSITIVITY/80% SPECIFICITY)	NO					16	95.65	89.14% to 98.80%	14.49	8.079% to 23.34%	1.1186	0.3002
				CONFIRMATORY MINIMUM (65% SENSITIVITY/98% SPECIFICITY)	NO					10.44	4.348	1.195% to 10.86%	100	95.75% to 100.0%		0.9565
		GBP1 + IFIT3+ SAMD9L	CONTROL VS LTB_NPR	TRIAGE MINIMUM (90% SENSITIVITY/70% SPECIFICITY)	NO	0.6608	0.04625	0.5847 To 0.7369	0.001115	22.11	91.3	83.56% to 96.15%	18.84	11.52% to 28.28%	1.1249	0.4618
				TRIAGE OPTIMAL (95% SENSITIVITY/80% SPECIFICITY)	NO					22.68	95.65	89.14% to 98.80%	14.49	8.079% to 23.34%	1.1186	0.3002
				CONFIRMATORY MINIMUM (65% SENSITIVITY/98% SPECIFICITY)	NO					16.84	11.59	5.902% to 19.95%	100	95.75% to 100.0%		0.8841
		GBP1 + GBP2 + IFIT3	CONTROL VS LTB_NPR	TRIAGE MINIMUM (90% SENSITIVITY/70% SPECIFICITY)	NO	0.6263	0.04753	0.5482 To 0.7045	0.01043	24.66	91.3	83.56% to 96.15%	18.84	11.52% to 28.28%	1.1249	0.4618
				TRIAGE OPTIMAL (95% SENSITIVITY/80% SPECIFICITY)	NO					25.52	95.65	89.14% to 98.80%	14.49	8.079% to 23.34%	1.1186	0.3002
				CONFIRMATORY MINIMUM (65% SENSITIVITY/98% SPECIFICITY)	NO					18.4	0	0.0% to 4.249%	98.55	93.31% to 99.93%	0	1.0147
		GBP1 + GBP2 + IFIT3 + SAMD9L	CONTROL VS LTB_NPR	TRIAGE MINIMUM (90% SENSITIVITY/70% SPECIFICITY)	NO	0.6503	0.04654	0.5737 To 0.7268	0.002313	30.91	91.3	83.56% to 96.15%	20.29	12.70% to 29.89%	1.1454	0.4288
				TRIAGE OPTIMAL (95% SENSITIVITY/80% SPECIFICITY)	NO					31.59	95.65	89.14% to 98.80%	18.84	11.52% to 28.28%	1.1785	0.2309
				CONFIRMATORY MINIMUM (65% SENSITIVITY/98% SPECIFICITY)	NO					25.71	15.94	9.205% to 25.01%	98.55	93.31% to 99.93%	10.9931	0.853
		GBP1 + GBP2 + IFIT3 + SAMD9L +TAPBP	CONTROL VS LTB_NPR	TRIAGE MINIMUM (90% SENSITIVITY/70% SPECIFICITY)	NO	0.6671	0.04604	0.5914 To 0.7428	0.0007054	40.27	91.3	83.56% to 96.15%	20.29	12.70% to 29.89%	1.1454	0.4288
				TRIAGE OPTIMAL (95% SENSITIVITY/80% SPECIFICITY)	NO					40.71	95.65	89.14% to 98.80%	18.84	11.52% to 28.28%	1.1785	0.2309
				CONFIRMATORY MINIMUM (65% SENSITIVITY/98% SPECIFICITY)	NO					34.62	17.39	10.35% to 26.65%	100	95.75% to 100.0%		0.8261
		GBP1 + GBP5 + HLA-B+ IFITM3 + LOC400759 +S100A11+STAT1	CONTROL VS LTB_NPR	TRIAGE MINIMUM (90% SENSITIVITY/70% SPECIFICITY)	NO	0.6144	0.04779	0.5357 To 0.6930	0.02041	57.74	91.3	83.56% to 96.15%	18.84	11.52% to 28.28%	1.1249	0.4618
				TRIAGE OPTIMAL (95% SENSITIVITY/80% SPECIFICITY)	NO					59.76	95.65	89.14% to 98.80%	15.94	9.205% to 25.01%	1.1379	0.2729
				CONFIRMATORY MINIMUM (65% SENSITIVITY/98% SPECIFICITY)	NO					45.99	4.348	1.195% to 10.86%	98.55	93.31% to 99.93%	2.9986	0.9706
		GBP1 +IFITM3	CONTROL VS LTB_NPR	TRIAGE MINIMUM (90% SENSITIVITY/70% SPECIFICITY)	NO	0.636	0.04741	0.5580 To 0.7140	0.005829	16.85	91.3	83.56% to 96.15%	20.29	12.70% to 29.89%	1.1454	0.4288
				TRIAGE OPTIMAL (95% SENSITIVITY/80% SPECIFICITY)	NO					17.33	95.65	89.14% to 98.80%	17.39	10.35% to 26.65%	1.1579	0.2501
				CONFIRMATORY MINIMUM (65% SENSITIVITY/98% SPECIFICITY)	NO					13.28	4.348	1.195% to 10.86%	98.55	93.31% to 99.93%	2.9986	0.9706
GSE107994	Singhania_Leicester_PR	GBP1 + IFIT3	CNTRL VS ACTIVE TB	TRIAGE MINIMUM (90% SENSITIVITY/70% SPECIFICITY)	YES	0.9381	0.02391	0.8988 To 0.9774	< 0.0001	14.34	90	80.12% to 95.98%	88.68	78.87% to 94.95%	7.9505	0.1128
				TRIAGE OPTIMAL (95% SENSITIVITY/80% SPECIFICITY)	NO					16.13	96	87.94% to 99.28%	60.38	48.15% to 71.70%	2.423	0.0662
				CONFIRMATORY MINIMUM (65% SENSITIVITY/98% SPECIFICITY)	NO					12.58	62	49.40% to 73.49%	98.11	91.36% to 99.90%	32.8042	0.3873
			CNTRL VS LTB_PR	TRIAGE MINIMUM (90% SENSITIVITY/70% SPECIFICITY)	NO	0.853	0.04982	0.7711 To 0.9350	< 0.0001	14.45	90	80.12% to 95.98%	56.52	37.54% to 74.18%	2.0699	0.1769
				TRIAGE OPTIMAL (95% SENSITIVITY/80% SPECIFICITY)	NO					16.09	96	87.94% to 99.28%	39.13	22.16% to 58.32%	1.5771	0.1022
				CONFIRMATORY MINIMUM (65% SENSITIVITY/98% SPECIFICITY)	NO					10.7	10	4.024% to 19.88%	100	87.79% to 100.0%		0.9
			CNTRL vs LTB_NPR	TRIAGE MINIMUM (90% SENSITIVITY/70% SPECIFICITY)	NO	0.5408	0.05855	0.4445 To 0.6371	0.484	14.35	90	80.12% to 95.98%	18.37	9.931% to 29.86%	1.1025	0.5444
				TRIAGE OPTIMAL (95% SENSITIVITY/80% SPECIFICITY)	NO					16.32	96	87.94% to 99.28%	4.082	0.7301% to 12.30%	1.0009	0.9799
				CONFIRMATORY MINIMUM (65% SENSITIVITY/98% SPECIFICITY)	NO					10.12	0	0.0% to 5.816%	97.96	90.68% to 99.90%	0	1.0208
			LTB_NPR VS ACTIVE TB	TRIAGE MINIMUM (90% SENSITIVITY/70% SPECIFICITY)	YES	0.9272	0.02728	0.8824 To 0.9721	< 0.0001	15	91.84	82.29% to 97.16%	81.13	70.10% to 89.39%	4.867	0.1006
				TRIAGE OPTIMAL (95% SENSITIVITY/80% SPECIFICITY)	NO					15.59	95.92	87.70% to 99.27%	69.81	57.83% to 80.06%	3.1772	0.0584
				CONFIRMATORY MINIMUM (65% SENSITIVITY/98% SPECIFICITY)	NO					12.57	55.1	42.41% to 67.31%	98.11	91.36% to 99.90%	29.1534	0.4576
		GBP1 + IFIT3+ SAMD9L	CNTRL VS ACTIVE TB	TRIAGE MINIMUM (90% SENSITIVITY/70% SPECIFICITY)	YES	0.9835	0.02362	0.8996 To 0.9773	< 0.0001	20.51	90	80.12% to 95.98%	90.57	81.18% to 96.21%	9.544	0.1104
				TRIAGE OPTIMAL (95% SENSITIVITY/80% SPECIFICITY)	NO					23.19	96	87.94% to 99.28%	58.49	46.27% to 69.97%	2.3127	0.0684
				CONFIRMATORY MINIMUM (65% SENSITIVITY/98% SPECIFICITY)	NO					18.44	60	47.39% to 71.69%	98.11	91.36% to 99.90%	31.746	0.4077
			CNTRL VS LTB_PR	TRIAGE MINIMUM (90% SENSITIVITY/70% SPECIFICITY)	YES	0.84609	0.05007	0.7637 To 0.9284	< 0.0001	20.6	90	80.12% to 95.98%	56.52	37.54% to 74.18%	2.0699	0.1769
				TRIAGE OPTIMAL (95% SENSITIVITY/80% SPECIFICITY)	NO					23.42	96	87.94% to 99.28%	34.78	18.63% to 54.05%	1.4719	0.115
				CONFIRMATORY MINIMUM (65% SENSITIVITY/98% SPECIFICITY)	NO					15.85	12	5.357% to 22.32%	100	87.79% to 100.0%		0.88
			CNTRL vs LTB_NPR	TRIAGE MINIMUM (90% SENSITIVITY/70% SPECIFICITY)	NO	0.5367	0.05868	0.4402 To 0.6333	0.5288	20.71	90	80.12% to 95.98%	14.29	6.902% to 25.16%	1.0501	0.6998
				TRIAGE OPTIMAL (95% SENSITIVITY/80% SPECIFICITY)	NO					23.42	96	87.94% to 99.28%	4.082	0.7301% to 12.30%	1.0009	0.9799
				CONFIRMATORY MINIMUM (65% SENSITIVITY/98% SPECIFICITY)	NO					14.95	0	0.0% to 5.816%	97.96	90.68% to 99.90%	0	1.0208
			LTB_NPR VS ACTIVE TB	TRIAGE MINIMUM (90% SENSITIVITY/70% SPECIFICITY)	YES	0.9311	0.02624	0.8879 To 0.9742	< 0.0001	21.6	91.84	82.29% to 97.16%	81.13	70.10% to 89.39%	4.867	0.1006
				TRIAGE OPTIMAL (95% SENSITIVITY/80% SPECIFICITY)	NO					22.41	95.92	87.70% to 99.27%	69.81	57.83% to 80.06%	3.1772	0.0584
				CONFIRMATORY MINIMUM (65% SENSITIVITY/98% SPECIFICITY)	NO					18.14	48.98	36.52% to 61.53%	98.11	91.36% to 99.90%	25.9153	0.52
		GBP1 + GBP2 + IFIT3	CNTRL VS ACTIVE TB	TRIAGE MINIMUM (90% SENSITIVITY/70% SPECIFICITY)	YES	0.9577	0.018	0.9281 To 0.9873	< 0.0001	22.97	90	80.12% to 95.98%	94.34	86.02% to 98.44%	15.9011	0.106
				TRIAGE OPTIMAL (95% SENSITIVITY/80% SPECIFICITY)	NO					24.91	96	87.94% to 99.28%	77.36	65.91% to 86.38%	4.2403	0.0517
				CONFIRMATORY MINIMUM (65% SENSITIVITY/98% SPECIFICITY)	NO					21.44	60	47.39% to 71.69%	98.11	91.36% to 99.90%	31.746	0.4077
			CNTRL VS LTB_PR	TRIAGE MINIMUM (90% SENSITIVITY/70% SPECIFICITY)	NO	0.8565	0.05032	0.7737 To 0.9393	< 0.0001	23.14	90	80.12% to 95.98%	60.87	41.68% to 77.84%	2.3	0.1643
				TRIAGE OPTIMAL (95% SENSITIVITY/80% SPECIFICITY)	NO					25.08	96	87.94% to 99.28%	43.48	25.82% to 62.46%	1.6985	0.092
				CONFIRMATORY MINIMUM (65% SENSITIVITY/98% SPECIFICITY)	NO					18.89	6	1.655% to 14.78%	100	87.79% to 100.0%		0.94
			CNTRL vs LTB_NPR	TRIAGE MINIMUM (90% SENSITIVITY/70% SPECIFICITY)	NO	0.5327	0.05883	0.4359 To 0.6294	0.5756	23.05	90	80.12% to 95.98%	20.41	11.51% to 32.15%	1.1308	0.49
				TRIAGE OPTIMAL (95% SENSITIVITY/80% SPECIFICITY)	NO					25.17	96	87.94% to 99.28%	4.082	0.7301% to 12.30%	1.0009	0.9799
				CONFIRMATORY MINIMUM (65% SENSITIVITY/98% SPECIFICITY)	NO					18.01	0	0.0% to 5.816%	97.96	90.68% to 99.90%	0	1.0208
			LTB_NPR VS ACTIVE TB	TRIAGE MINIMUM (90% SENSITIVITY/70% SPECIFICITY)	YES	0.9426	0.02315	0.9045 To 0.9807	< 0.0001	23.75	91.84	82.29% to 97.16%	86.79	76.62% to 93.63%	6.9523	0.094
				TRIAGE OPTIMAL (95% SENSITIVITY/80% SPECIFICITY)	NO					24.77	95.92	87.70% to 99.27%	79.25	67.99% to 87.90%	4.6227	0.0515
				CONFIRMATORY MINIMUM (65% SENSITIVITY/98% SPECIFICITY)	NO					21.5	61.22	48.48% to 72.91%	98.11	91.36% to 99.90%	32.3915	0.3953
		GBP1 + GBP2 + IFIT3 + SAMD9L	CNTRL VS ACTIVE TB	TRIAGE MINIMUM (90% SENSITIVITY/70% SPECIFICITY)	YES	0.9551	0.0188	0.9242 To 0.9860	< 0.0001	29.1	90	80.12% to 95.98%	94.34	86.02% to 98.44%	15.9011	0.106
				TRIAGE OPTIMAL (95% SENSITIVITY/80% SPECIFICITY)	NO					32	96	87.94% to 99.28%	69.81	57.83% to 80.06%	3.1799	0.0573
				CONFIRMATORY MINIMUM (65% SENSITIVITY/98% SPECIFICITY)	YES					27.48	66	53.47% to 77.05%	98.11	91.36% to 99.90%	34.9206	0.3465
			CNTRL VS LTB_PR	TRIAGE MINIMUM (90% SENSITIVITY/70% SPECIFICITY)	NO	0.8496	0.05094	0.7658 To 0.9334	< 0.0001	29.56	90	80.12% to 95.98%	56.52	37.54% to 74.18%	2.0699	0.1769
				TRIAGE OPTIMAL (95% SENSITIVITY/80% SPECIFICITY)	NO					32.27	96	87.94% to 99.28%	39.13	22.16% to 58.32%	1.5771	0.1022
				CONFIRMATORY MINIMUM (65% SENSITIVITY/98% SPECIFICITY)	NO					23.9	6	1.655% to 14.78%	100	87.79% to 100.0%		0.94
			CNTRL vs LTB_NPR	TRIAGE MINIMUM (90% SENSITIVITY/70% SPECIFICITY)	NO	0.5314	0.05874	0.4348 To 0.6281	0.59	29.19	90	80.12% to 95.98%	16.33	8.392% to 27.54%	1.0757	0.6124
				TRIAGE OPTIMAL (95% SENSITIVITY/80% SPECIFICITY)	NO					32.27	96	87.94% to 99.28%	4.082	0.7301% to 12.30%	1.0009	0.9799
				CONFIRMATORY MINIMUM (65% SENSITIVITY/98% SPECIFICITY)	NO					23.07	0	0.0% to 5.816%	97.96	90.68% to 99.90%	0	1.0208
			LTB_NPR VS ACTIVE TB	TRIAGE MINIMUM (90% SENSITIVITY/70% SPECIFICITY)	YES	0.943	0.02367	0.9041 To 0.9820	< 0.0001	30.57	91.84	82.29% to 97.16%	83.02	72.24% to 90.84%	5.4087	0.0983
				TRIAGE OPTIMAL (95% SENSITIVITY/80% SPECIFICITY)	NO					31.57	95.92	87.70% to 99.27%	75.47	63.86% to 84.84%	3.9103	0.0541
				CONFIRMATORY MINIMUM (65% SENSITIVITY/98% SPECIFICITY)	NO					27.61	69.39	56.84% to 80.09%	98.11	91.36% to 99.90%	36.7143	0.312
		GBP1 + GBP2 + IFIT3 + SAMD9L +TAPBP	CNTRL VS ACTIVE TB	TRIAGE MINIMUM (90% SENSITIVITY/70% SPECIFICITY)	YES	0.9638	0.01549	0.9383 To 0.9893	< 0.0001	38.53	90	80.12% to 95.98%	94.34	86.02% to 98.44%	15.9011	0.106
				TRIAGE OPTIMAL (95% SENSITIVITY/80% SPECIFICITY)	NO					41.38	96	87.94% to 99.28%	75.47	63.86% to 84.84%	3.9136	0.053
				CONFIRMATORY MINIMUM (65% SENSITIVITY/98% SPECIFICITY)	YES					36.84	66	53.47% to 77.05%	98.11	91.36% to 99.90%	34.9206	0.3465
			CNTRL VS LTB_PR	TRIAGE MINIMUM (90% SENSITIVITY/70% SPECIFICITY)	NO	0.8496	0.05214	0.7638 To 0.9353	< 0.0001	38.61	90	80.12% to 95.98%	60.87	41.68% to 77.84%	2.3	0.1643
				TRIAGE OPTIMAL (95% SENSITIVITY/80% SPECIFICITY)	NO					41.59	96	87.94% to 99.28%	39.13	22.16% to 58.32%	1.5771	0.1022
				CONFIRMATORY MINIMUM (65% SENSITIVITY/98% SPECIFICITY)	NO					33.02	2	0.1025% to 9.140%	100	87.79% to 100.0%		0.98
			CNTRL vs LTB_NPR	TRIAGE MINIMUM (90% SENSITIVITY/70% SPECIFICITY)	NO	0.5433	0.0587	0.4467 To 0.6398	0.4582	38.5	90	80.12% to 95.98%	18.37	9.931% to 29.86%	1.1025	0.5444
				TRIAGE OPTIMAL (95% SENSITIVITY/80% SPECIFICITY)	NO					41.59	96	87.94% to 99.28%	4.082	0.7301% to 12.30%	1.0009	0.9799
				CONFIRMATORY MINIMUM (65% SENSITIVITY/98% SPECIFICITY)	NO					32.22	0	0.0% to 5.816%	97.96	90.68% to 99.90%	0	1.0208
			LTB_NPR VS ACTIVE TB	TRIAGE MINIMUM (90% SENSITIVITY/70% SPECIFICITY)	YES	0.9476	0.02318	0.9095 To 0.9858	< 0.0001	39.72	91.84	82.29% to 97.16%	86.79	76.62% to 93.63%	6.9523	0.094
				TRIAGE OPTIMAL (95% SENSITIVITY/80% SPECIFICITY)	NO					40.64	95.92	87.70% to 99.27%	79.25	67.99% to 87.90%	4.6227	0.0515
				CONFIRMATORY MINIMUM (65% SENSITIVITY/98% SPECIFICITY)	NO					36.8	65.31	52.62% to 76.55%	98.11	91.36% to 99.90%	34.5556	0.3536
		GBP1 + GBP5 + HLA-B+ IFITM3 + LOC400759 +S100A11+STAT1	CNTRL VS ACTIVE TB	TRIAGE MINIMUM (90% SENSITIVITY/70% SPECIFICITY)	YES	0.9819	0.01098	0.9638 To 1.0000	< 0.0001	53.21	90	80.12% to 95.98%	98.11	91.36% to 99.90%	47.619	0.1019
				TRIAGE OPTIMAL (95% SENSITIVITY/80% SPECIFICITY)	YES					56.03	96	87.94% to 99.28%	88.68	78.87% to 94.95%	8.4806	0.0451
				CONFIRMATORY MINIMUM (65% SENSITIVITY/98% SPECIFICITY)	YES					54.21	94	85.22% to 98.34%	98.11	91.36% to 99.90%	49.7354	0.0612
			CNTRL VS LTB_PR	TRIAGE MINIMUM (90% SENSITIVITY/70% SPECIFICITY)	YES	0.8826	0.05011	0.8002 To 0.9650	< 0.0001	53.15	90	80.12% to 95.98%	73.91	54.90% to 87.98%	3.4496	0.1353
				TRIAGE OPTIMAL (95% SENSITIVITY/80% SPECIFICITY)	NO					56.03	96	87.94% to 99.28%	60.87	41.68% to 77.84%	2.4534	0.0657
				CONFIRMATORY MINIMUM (65% SENSITIVITY/98% SPECIFICITY)	NO					49.9	66	53.47% to 77.05%	95.65	80.98% to 99.78%	15.1724	0.3555
			CNTRL vs LTB_NPR	TRIAGE MINIMUM (90% SENSITIVITY/70% SPECIFICITY)	NO	0.5853	0.0586	0.4889 To 0.6817	0.1436	53.07	90	80.12% to 95.98%	22.45	13.13% to 34.41%	1.1605	0.4454
				TRIAGE OPTIMAL (95% SENSITIVITY/80% SPECIFICITY)	NO					56.03	96	87.94% to 99.28%	8.163	2.836% to 17.71%	1.0453	0.49
				CONFIRMATORY MINIMUM (65% SENSITIVITY/98% SPECIFICITY)	NO					43.58	0	0.0% to 5.816%	97.96	90.68% to 99.90%	0	1.0208
			LTB_NPR VS ACTIVE TB	TRIAGE MINIMUM (90% SENSITIVITY/70% SPECIFICITY)	YES	0.9596	0.02056	0.9258 To 0.9934	< 0.0001	56.11	91.84	82.29% to 97.16%	88.68	78.87% to 94.95%	8.1131	0.092
				TRIAGE OPTIMAL (95% SENSITIVITY/80% SPECIFICITY)	YES					57.49	95.92	87.70% to 99.27%	86.79	76.62% to 93.63%	7.2612	0.047
				CONFIRMATORY MINIMUM (65% SENSITIVITY/98% SPECIFICITY)	YES					54.02	83.67	72.46% to 91.61%	98.11	91.36% to 99.90%	44.2698	0.1664
		GBP1 + IFITM3 (LATENT)	CNTRL VS ACTIVE TB	TRIAGE MINIMUM (90% SENSITIVITY/70% SPECIFICITY)	YES	0.9558	0.02063	0.9219 To 0.9898	< 0.0001	16.42	90	80.12% to 95.98%	88.68	78.87% to 94.95%	7.9505	0.1128
				TRIAGE OPTIMAL (95% SENSITIVITY/80% SPECIFICITY)	NO					17.96	96	87.94% to 99.28%	75.47	63.86% to 84.84%	3.9136	0.053
				CONFIRMATORY MINIMUM (65% SENSITIVITY/98% SPECIFICITY)	NO					13.53	14	6.760% to 24.69%	98.11	91.36% to 99.90%	7.4074	0.8766
			CNTRL VS LTB_PR	TRIAGE MINIMUM (90% SENSITIVITY/70% SPECIFICITY)	NO	0.8565	0.04888	0.7761 To 0.9369	< 0.0001	16.27	90	80.12% to 95.98%	65.22	45.95% to 81.37%	2.5877	0.1533
				TRIAGE OPTIMAL (95% SENSITIVITY/80% SPECIFICITY)	NO					17.96	96	87.94% to 99.28%	39.13	22.16% to 58.32%	1.5771	0.1022
				CONFIRMATORY MINIMUM (65% SENSITIVITY/98% SPECIFICITY)	NO					13.89	36	24.72% to 48.58%	100	87.79% to 100.0%		0.64
			CNTRL vs LTB_NPR	TRIAGE MINIMUM (90% SENSITIVITY/70% SPECIFICITY)	NO	0.6237	0.05705	0.5298 To 0.7175	0.03396	16.26	90	80.12% to 95.98%	18.37	9.931% to 29.86%	1.1025	0.5444
				TRIAGE OPTIMAL (95% SENSITIVITY/80% SPECIFICITY)	NO					17.96	96	87.94% to 99.28%	4.082	0.7301% to 12.30%	1.0009	0.9799
				CONFIRMATORY MINIMUM (65% SENSITIVITY/98% SPECIFICITY)	NO					11.38	0	0.0% to 5.816%	97.96	90.68% to 99.90%	0	1.0208
			LTB_NPR VS ACTIVE TB	TRIAGE MINIMUM (90% SENSITIVITY/70% SPECIFICITY)	YES	0.9261	0.02868	0.8789 To 0.9733	< 0.0001	16.68	91.84	82.29% to 97.16%	86.79	76.62% to 93.63%	6.9523	0.094
				TRIAGE OPTIMAL (95% SENSITIVITY/80% SPECIFICITY)	YES					17.34	95.92	87.70% to 99.27%	81.13	70.10% to 89.39%	5.0832	0.0503
				CONFIRMATORY MINIMUM (65% SENSITIVITY/98% SPECIFICITY)	NO					13.58	10.2	4.108% to 20.27%	98.11	91.36% to 99.90%	5.3968	0.9153
GSE79362	Zak_SouthAfrica	GBP1 + IFIT3	LT_NPR VS LTB_PR	TRIAGE MINIMUM (90% SENSITIVITY/70% SPECIFICITY)	NO	0.65506	0.06908	0.5414 To 0.7687	0.08466	401	91.14	84.00% to 95.77%	8.333	0.4265% to 33.87%	0.9943	1.0632
				TRIAGE OPTIMAL (95% SENSITIVITY/80% SPECIFICITY)	NO					646	96.2	90.48% to 98.96%	8.333	0.4265% to 33.87%	1.0495	0.456
				CONFIRMATORY MINIMUM (65% SENSITIVITY/98% SPECIFICITY)	NO					126	32.91	24.19% to 42.63%	100	77.91% to 100.0%		0.6709
		GBP1 + IFIT3+ SAMD9L	LT_NPR VS LTB_PR	TRIAGE MINIMUM (90% SENSITIVITY/70% SPECIFICITY)	NO	0.64926	0.07189	0.5310 To 0.7675	0.09696	428	91.14	84.00% to 95.77%	16.67	3.046% to 43.81%	1.0937	0.5315
				TRIAGE OPTIMAL (95% SENSITIVITY/80% SPECIFICITY)	NO					676	96.2	90.48% to 98.96%	8.333	0.4265% to 33.87%	1.0495	0.456
				CONFIRMATORY MINIMUM (65% SENSITIVITY/98% SPECIFICITY)	NO					140.5	34.18	25.34% to 43.93%	100	77.91% to 100.0%		0.6582
		GBP1 + GBP2 + IFIT3	LT_NPR VS LTB_PR	TRIAGE MINIMUM (90% SENSITIVITY/70% SPECIFICITY)	NO	0.65717	0.0706	0.5410 To 0.7733	0.08051	433	91.14	84.00% to 95.77%	8.333	0.4265% to 33.87%	0.9943	1.0632
				TRIAGE OPTIMAL (95% SENSITIVITY/80% SPECIFICITY)	NO					702.5	96.2	90.48% to 98.96%	8.333	0.4265% to 33.87%	1.0495	0.456
				CONFIRMATORY MINIMUM (65% SENSITIVITY/98% SPECIFICITY)	NO					154	37.97	28.83% to 47.82%	100	77.91% to 100.0%		0.6203
		GBP1 + GBP2 + IFIT3 + SAMD9L	LT_NPR VS LTB_PR	TRIAGE MINIMUM (90% SENSITIVITY/70% SPECIFICITY)	NO	0.65137	0.073	0.5313 To 0.7715	0.09233	463	91.14	84.00% to 95.77%	16.67	3.046% to 43.81%	1.0937	0.5315
				TRIAGE OPTIMAL (95% SENSITIVITY/80% SPECIFICITY)	NO					732.5	96.2	90.48% to 98.96%	8.333	0.4265% to 33.87%	1.0495	0.456
				CONFIRMATORY MINIMUM (65% SENSITIVITY/98% SPECIFICITY)	NO					167.5	37.97	28.83% to 47.82%	100	77.91% to 100.0%		0.6203
		GBP1 + GBP2 + IFIT3 + SAMD9L +TAPBP	LT_NPR VS LTB_PR	TRIAGE MINIMUM (90% SENSITIVITY/70% SPECIFICITY)	NO	0.62975	0.07953	0.4989 To 0.7606	0.14908	598	91.14	84.00% to 95.77%	16.67	3.046% to 43.81%	1.0937	0.5315
				TRIAGE OPTIMAL (95% SENSITIVITY/80% SPECIFICITY)	NO					854.5	96.2	90.48% to 98.96%	8.333	0.4265% to 33.87%	1.0495	0.456
				CONFIRMATORY MINIMUM (65% SENSITIVITY/98% SPECIFICITY)	NO					240.5	24.05	16.36% to 33.26%	100	77.91% to 100.0%		0.7595
		GBP1 +IFITM3	LT_NPR VS LTB_PR	TRIAGE MINIMUM (90% SENSITIVITY/70% SPECIFICITY)	NO	0.7384	0.0639	0.6333 To 0.8435	0.008027	12483	91.14	84.00% to 95.77%	16.67	3.046% to 43.81%	1.0937	0.5315
				TRIAGE OPTIMAL (95% SENSITIVITY/80% SPECIFICITY)	NO					13889	96.2	90.48% to 98.96%	16.67	3.046% to 43.81%	1.1544	0.228
				CONFIRMATORY MINIMUM (65% SENSITIVITY/98% SPECIFICITY)	NO					5306	43.04	33.57% to 52.91%	100	77.91% to 100.0%		0.5696
E-MTAB-8290	Turner_SouthAfrica	GBP1 + IFIT3	NO TB VS TB	TRIAGE MINIMUM (90% SENSITIVITY/70% SPECIFICITY)	NO	0.6788	0.0487	0.5987 To 0.7589	0.0001439	33381	90.55	85.14% to 94.46%	31.48	21.15% to 43.40%	1.3215	0.3002
				TRIAGE OPTIMAL (95% SENSITIVITY/80% SPECIFICITY)	NO					58016	95.28	90.89% to 97.92%	18.52	10.41% to 29.38%	1.1694	0.2549
				CONFIRMATORY MINIMUM (65% SENSITIVITY/98% SPECIFICITY)	NO					784.2	1.575	0.2805% to 4.874%	98.15	91.51% to 99.91%	0.8514	1.0028
		GBP1 + IFIT3+ SAMD9L	NO TB VS TB	TRIAGE MINIMUM (90% SENSITIVITY/70% SPECIFICITY)	NO	0.6783	0.04818	0.5991 To 0.7576	0.0001494	44250	90.55	85.14% to 94.46%	29.63	19.55% to 41.46%	1.2868	0.3189
				TRIAGE OPTIMAL (95% SENSITIVITY/80% SPECIFICITY)	NO					76796	95.28	90.89% to 97.92%	12.96	6.245% to 22.97%	1.0947	0.3642
				CONFIRMATORY MINIMUM (65% SENSITIVITY/98% SPECIFICITY)	NO					774.9	0.7874	0.04038% to 3.681%	100	94.60% to 100.0%		0.9921
		GBP1 + GBP2 + IFIT3	NO TB VS TB	TRIAGE MINIMUM (90% SENSITIVITY/70% SPECIFICITY)	NO	0.6934	0.04787	0.6146 To 0.7721	< 0.0001	53372	90.55	85.14% to 94.46%	33.33	22.77% to 45.32%	1.3582	0.2835
				TRIAGE OPTIMAL (95% SENSITIVITY/80% SPECIFICITY)	NO					81217	95.28	90.89% to 97.92%	20.37	11.86% to 31.46%	1.1965	0.2317
				CONFIRMATORY MINIMUM (65% SENSITIVITY/98% SPECIFICITY)	NO					2642	0.7874	0.04038% to 3.681%	100	94.60% to 100.0%		0.9921
		GBP1 + GBP2 + IFIT3 + SAMD9L	NO TB VS TB	TRIAGE MINIMUM (90% SENSITIVITY/70% SPECIFICITY)	NO	0.6907	0.04795	0.6118 To 0.7696	< 0.0001	59132	90.55	85.14% to 94.46%	33.33	22.77% to 45.32%	1.3582	0.2835
				TRIAGE OPTIMAL (95% SENSITIVITY/80% SPECIFICITY)	NO					90603	95.28	90.89% to 97.92%	22.22	13.35% to 33.50%	1.225	0.2124
				CONFIRMATORY MINIMUM (65% SENSITIVITY/98% SPECIFICITY)	NO					3708	0.7874	0.04038% to 3.681%	98.15	91.51% to 99.91%	0.4256	1.0108
		GBP1 + GBP2 + IFIT3 + SAMD9L +TAPBP	NO TB VS TB	TRIAGE MINIMUM (90% SENSITIVITY/70% SPECIFICITY)	NO	0.6904	0.04803	0.6114 To 0.7694	< 0.0001	59697	90.55	85.14% to 94.46%	35.19	24.41% to 47.23%	1.3972	0.2685
				TRIAGE OPTIMAL (95% SENSITIVITY/80% SPECIFICITY)	NO					91454	95.28	90.89% to 97.92%	22.22	13.35% to 33.50%	1.225	0.2124
				CONFIRMATORY MINIMUM (65% SENSITIVITY/98% SPECIFICITY)	NO					3907	0.7874	0.04038% to 3.681%	98.15	91.51% to 99.91%	0.4256	1.0108
		GBP1 +IFITM3	NO TB VS TB	TRIAGE MINIMUM (90% SENSITIVITY/70% SPECIFICITY)	NO	0.7213	0.04363	0.6496 To 0.7931	< 0.0001	42637	90.55	85.14% to 94.46%	35.19	24.41% to 47.23%	1.3972	0.2685
				TRIAGE OPTIMAL (95% SENSITIVITY/80% SPECIFICITY)	NO					66583	95.28	90.89% to 97.92%	11.11	4.951% to 20.76%	1.0719	0.4248
				CONFIRMATORY MINIMUM (65% SENSITIVITY/98% SPECIFICITY)	NO					1574	3.15	1.083% to 7.062%	98.15	91.51% to 99.91%	1.7027	0.9868
